# Supplementary material for: Elemental profiling and genome-wide association studies reveal genomic variants modulating ionomic composition in Populus trichocarpa leaves
Source: Front Plant Sci. 2024 Nov 28;15:1450646. doi: 10.3389/fpls.2024.1450646 (PMC11634625; doi:10.3389/fpls.2024.1450646)
Supplement: Supplementary file 1 [file Table1.xlsx]

## Sheet: Table S1
Supplementary Data 1. Elemental profile of soil samples, collected at a depth of 30 centimeters at four different randomly picked locations within the common garden used for GWAS.
Sample ID	C	Zn	P	Mn	Mg	Si	Fe	Ca	Al	Na	H	Li	K	O	N
replicate 1	3.58354	0.183462	0.213476	3.13584	34.3125	31.5762	12.3833	82.3594	54.1472	90.402	14.2833	59.3981	52.3285	15.5911	15.3694
replicate 2	3.37767	0.180396	0.205419	3.44402	34.3003	31.4442	11.5493	88.1682	54.9111	95.8949	14.5794	60.7018	55.6455	15.2576	15.1605
replicate 3	3.11063	0.156746	0.179087	3.86656	35.4887	32.334	11.4997	91.2711	56.5868	104.939	12.9124	63.1135	61.8172	14.4954	14.606
replicate 4	3.32389	0.162454	0.1813	2.98731	34.0873	31.0389	11.3214	89.2722	53.2979	97.6536	12.4403	56.728	55.3154	13.743	14.0302
Average	3.34893	0.170765	0.194821	3.35843	34.5472	31.5983	11.6884	87.7677	54.7357	97.2224	13.5538	59.9853	56.2766	14.7718	14.7915
%RSD	0.0580251	0.0770667	0.0884437	0.11568	0.0184135	0.0171246	0.0405057	0.0436087	0.0255577	0.0617179	0.0766212	0.0443724	0.0707866	0.0558502	0.04064
