# Supplementary material for: Elemental profiling and genome-wide association studies reveal genomic variants modulating ionomic composition in Populus trichocarpa leaves
Source: Front Plant Sci. 2024 Nov 28;15:1450646. doi: 10.3389/fpls.2024.1450646 (PMC11634625; doi:10.3389/fpls.2024.1450646)
Supplement: Supplementary file 2 [file Table2.xlsx]

## Sheet: Table S2
Supplementary Data 2. Variation of the 20 elements profiled across the population of 584 Populus trichocarpa natural variants.
	Average	Standard deviation	Relative standard deviaiton (RSD)	Min	Max
B11	265.799	84.988	31.9745	156.19	656
Na23	42.2652	15.6885	37.1193	15.5	202.61
Mg25	1716.48	390.736	22.7638	696	3632
Al27	17.8616	15.7693	88.286	4.72	218.29
P31	2449.6	306.533	12.5136	1341	4522
S34	1714.6	208.218	12.1439	1064	2657
K39	7344.94	1606.71	21.875	2924	14164
Ca43	9078.18	2477.87	27.2948	2567	20262
Mn55	72.9205	27.2554	37.3768	22.09	194.37
Fe57	103.564	43.1157	41.632	39.64	323.27
Co59	4.24873	1.94059	45.6746	0.84	15.57
Ni60	3.44097	1.74924	50.8356	0.68	17.81
Cu65	6.2329	2.21021	35.4603	2.62	28.87
Zn66	156.43	48.9958	31.3212	38.2	317.81
As75	0.0924469	0.0331411	35.8488	0.037	0.25
Se82	0.639743	0.108336	16.9343	0.4	1.32
Rb85	5.87755	1.86713	31.7671	2.06	15.87
Sr88	32.1023	10.045	31.2905	8.83	74.51
Mo98	0.302243	0.138078	45.6843	0.04	0.79
Cd111	0.73774	0.30307	41.0809	0.12	2.17
