# Supplementary material for: Elemental profiling and genome-wide association studies reveal genomic variants modulating ionomic composition in Populus trichocarpa leaves
Source: Front Plant Sci. 2024 Nov 28;15:1450646. doi: 10.3389/fpls.2024.1450646 (PMC11634625; doi:10.3389/fpls.2024.1450646)
Supplement: Supplementary file 4 [file Table4.xlsx]

## Sheet: Table S4
Supplementary Data 4. Number of significant SNPs detected through GWAS at a threshold of -log10(p)>6 for each element.
Phenotype	Number of significant SNPs (at -log10(Pvalue)>6)
Al27	207
Cu65	114
Na23	113
Mo98	36
Ni60	30
Co59	21
P31	18
Mg25	17
K39	13
As75	13
Mn55	11
Rb85	10
Se82	8
Fe57	8
S34	5
Zn66	4
Cd111	4
Ca43	3
Sr88	3
