# Supplementary material for: Elemental profiling and genome-wide association studies reveal genomic variants modulating ionomic composition in Populus trichocarpa leaves
Source: Front Plant Sci. 2024 Nov 28;15:1450646. doi: 10.3389/fpls.2024.1450646 (PMC11634625; doi:10.3389/fpls.2024.1450646)
Supplement: Supplementary file 5 [file Table5.xlsx]

## Sheet: Table S5
Supplementary Data 5. List of potential candidate genes flanking the SNPs identified by GWAS.
candidate Gene ID	SNP count	phenotype count	phenotypes	SNP position	min(abs(distance to gene))	max(-Log10(P))	Genes found co-expressed at threshold FDR <1e-3	Number of genes found co-expressed at threshold FDR <1e-3	Biological process GO terms enriched (FDR <0.05)	Poplar locus Name	Pfam	Panther	KOG	ec	KO	GO	TF_family	Arabidopsis thaliana (Ath) locus Name (best BLAST hit)	Ath synonym	Ath full name	Ath short description	Ath Curator summary	Ath Computational description	Ath Pfam	Ath Panther	Ath KOG	Ath KEGG/ec	Ath KO	Ath GO	BP GO term candidate	BP GO ID candidate	MF GO ID candidate	MF GO term candidate	comment	picked by multiple phenotypes?	Candidate in Rice ionomics GWAS (Top list; Yang et al., 2018)	Candidate in Rice ionomics GWAS (Extended list; Yang et al., 2018)	Phenotypes associated in Rice ionomics GWAS (Extended list; Yang et al., 2018)	Candidate in Arabidopsis ionomics GWAS (Extended list; Yang et al., 2018)	Phenotype associated in Arabidopsis ionomics GWAS (Extended list; Yang et al., 2018)	Affected the ionme in previous functional studies (Whitt et al., 2020)	Elements affected in these functional studies (Whitt et al., 2020)
Potri.004G184200	1	2	['Ca43', 'Sr88']	["5'"]	8594	6.93554	-	-	-	Potri.004G184200	PF00777	PTHR13713,PTHR13713:SF54	-	2.4.99.4	-	GO:0008373,GO:0006486	-	AT1G08280	GALT29A	Glycosyltransferase family 29 (sialyltransferase) family protein	Glycosyltransferase family 29 (sialyltransferase) family protein	Encodes a glycosyltransferase (GT) GALT29A, which belongs to the Carbohydrate Active Enzyme family GT29. GALT29A co-expresses with other arabinogalactan GTs, GALT31A and GLCAT14A. The recombinant GALT29A expressed in Nicotiana benthamiana demonstrated a galactosyltransferase activity, transferring galactose from UDP-galactose to a mixture of various oligosaccharides derived from arabinogalactan p…	Glycosyltransferase family 29 (sialyltransferase) family protein; FUNCTIONS IN: sialyltransferase activity; INVOLVED IN: protein amino acid glycosylation; LOCATED IN: endomembrane system, integral to Golgi membrane, membrane; EXPRESSED IN: 20 plant structures; EXPRESSED DURING: 11 growth stages; CONTAINS InterPro DOMAIN/s: Sialyltransferase (InterPro:IPR012163), Glycosyl transferase, family 29 (I…	PF00777	PTHR13713,PTHR13713:SF54	KOG2692	2.4.99.4	-	GO:0008373,GO:0006486	-	-	-	-	-	picked by multiple phenotypes	-	-	-	-	-	-	-
Potri.004G184100	1	2	['Ca43', 'Sr88']	["5'"]	4994	6.93554	-	-	-	Potri.004G184100	PF02877,PF00644	PTHR10459,PTHR10459:SF54	KOG1037	2.4.2.30	K10798	GO:0006471,GO:0003950	-	AT5G22470	ATPARP3	NAD+ ADP-ribosyltransferases;NAD+ ADP-ribosyltransferases	NAD+ ADP-ribosyltransferases;NAD+ ADP-ribosyltransferases	PARP3 is one of three canonical PARPs in Arabidopsis.	NAD+ ADP-ribosyltransferases;NAD+ ADP-ribosyltransferases; FUNCTIONS IN: NAD+ ADP-ribosyltransferase activity; INVOLVED IN: protein amino acid ADP-ribosylation; LOCATED IN: intracellular, nucleus; CONTAINS InterPro DOMAIN/s: WGR (InterPro:IPR008893), Poly(ADP-ribose) polymerase, regulatory domain (InterPro:IPR004102), PADR1 (InterPro:IPR012982), Poly(ADP-ribose) polymerase, catalytic domain (Inte…	PF00533,PF05406,PF08063,PF02877,PF00644	PTHR10459,PTHR10459:SF54	KOG1037	2.4.2.30	K10798	GO:0005634,GO:0003950,GO:0006471	-	-	-	-	-	picked by multiple phenotypes	-	-	-	-	-	-	-
Potri.004G184000	1	2	['Ca43', 'Sr88']	["5'"]	2597	6.93554	yes	251	['regionalization', 'pattern specification process', 'asymmetric cell division', 'radial pattern formation', 'leaf development', 'cell division', 'phyllome development', 'plant organ development', 'carbohydrate metabolic process']	Potri.004G184000	PF03386	PTHR33605,PTHR33605:SF1	-	-	-	-	-	AT5G25940	-	early nodulin-related	early nodulin-related	-	early nodulin-related; FUNCTIONS IN: molecular_function unknown; LOCATED IN: mitochondrion; EXPRESSED IN: 24 plant structures; EXPRESSED DURING: 16 growth stages; CONTAINS InterPro DOMAIN/s: Early nodulin 93 ENOD93 protein (InterPro:IPR005050); Has 1807 Blast hits to 1807 proteins in 277 species: Archae - 0; Bacteria - 0; Metazoa - 736; Fungi - 347; Plants - 385; Viruses - 0; Other Eukaryotes - 3…	PF03386	PTHR33605,PTHR33605:SF3	-	-	-	-	-	-	-	-	-	picked by multiple phenotypes	-	-	-	-	-	-	-
Potri.019G053000	1	1	['Sr88']	["3'"]	2556	6.16685	-	-	-	Potri.019G053000	PF05212	PTHR31210,PTHR31210:SF4	-	-	-	-	-	AT4G18530	-	Protein of unknown function (DUF707)	Protein of unknown function (DUF707)	-	Protein of unknown function (DUF707); FUNCTIONS IN: molecular_function unknown; INVOLVED IN: biological_process unknown; LOCATED IN: endomembrane system; EXPRESSED IN: 18 plant structures; EXPRESSED DURING: 10 growth stages; CONTAINS InterPro DOMAIN/s: Protein of unknown function DUF707 (InterPro:IPR007877); BEST Arabidopsis thaliana protein match is: Protein of unknown function (DUF707) (TAIR:AT…	PF05212	PTHR31210,PTHR31210:SF4	-	-	-	-	-	-	-	-	-	-	-	-	-	-	-	-	-
Potri.019G053200	1	1	['Sr88']	["5'"]	4952	6.16685	-	-	-	Potri.019G053200	PF00642	PTHR12506,PTHR12506:SF21	KOG1677	-	-	GO:0046872	C3H	AT3G02830	ZFN1	zinc finger protein 1	zinc finger protein 1	Encodes a zinc finger protein that binds to PORA mRNA in vivo and recruits the Pfr form of phytochrome to the 5&#8242;-UTR of PORA mRNA to regulate translation of the mRNA.	zinc finger protein 1 (ZFN1); CONTAINS InterPro DOMAIN/s: Zinc finger, CCCH-type (InterPro:IPR000571); BEST Arabidopsis thaliana protein match is: zinc finger nuclease 3 (TAIR:AT5G16540.1); Has 1325 Blast hits to 706 proteins in 142 species: Archae - 0; Bacteria - 0; Metazoa - 216; Fungi - 147; Plants - 868; Viruses - 0; Other Eukaryotes - 94 (source: NCBI BLink).	PF00642	PTHR12506,PTHR12506:SF25	KOG1677	-	-	GO:0046872	-	-	-	-	-	-	-	-	-	-	-	-	-
Potri.019G053100	1	1	['Sr88']	["5'"]	1527	6.16685	-	-	-	Potri.019G053100	-	PTHR33786,PTHR33786:SF2	-	-	-	-	-	AT1G65295	-	-	-	-	unknown protein; LOCATED IN: endomembrane system; EXPRESSED IN: 22 plant structures; EXPRESSED DURING: 13 growth stages; BEST Arabidopsis thaliana protein match is: unknown protein (TAIR:AT5G01015.1); Has 90 Blast hits to 90 proteins in 15 species: Archae - 0; Bacteria - 0; Metazoa - 0; Fungi - 0; Plants - 90; Viruses - 0; Other Eukaryotes - 0 (source: NCBI BLink).	-	PTHR33786,PTHR33786:SF2	-	-	-	-	-	-	-	-	-	-	-	-	-	-	-	-	-
Potri.009G142700	1	2	['Ca43', 'Sr88']	["3'"]	8872	6.62342	yes	500	['protein ubiquitination', 'protein modification by small protein conjugation', 'protein modification by small protein conjugation or removal', 'cellular protein modification process', 'protein modification process', 'macromolecule modification']	Potri.009G142700	PF03087	PTHR31509,PTHR31509:SF12	-	-	-	-	-	AT2G17080	-	Arabidopsis protein of unknown function (DUF241)	Arabidopsis protein of unknown function (DUF241)	-	Arabidopsis protein of unknown function (DUF241); FUNCTIONS IN: molecular_function unknown; INVOLVED IN: biological_process unknown; LOCATED IN: chloroplast; EXPRESSED IN: root; CONTAINS InterPro DOMAIN/s: Protein of unknown function DUF241, plant (InterPro:IPR004320); BEST Arabidopsis thaliana protein match is: Arabidopsis protein of unknown function (DUF241) (TAIR:AT2G17070.1); Has 750 Blast hi…	PF03087	PTHR31509,PTHR31509:SF12	-	-	-	-	-	-	-	-	-	picked by multiple phenotypes	-	-	-	-	-	-	-
Potri.009G142900	1	2	['Ca43', 'Sr88']	["5'"]	5169	6.62342	-	-	-	Potri.009G142900	PF04783,PF04782	PTHR21450,PTHR21450:SF2	-	-	-	-	-	AT4G35240	-	Protein of unknown function (DUF630 and DUF632)	Protein of unknown function (DUF630 and DUF632)	-	Protein of unknown function (DUF630 and DUF632); INVOLVED IN: N-terminal protein myristoylation; LOCATED IN: plasma membrane; EXPRESSED IN: 24 plant structures; EXPRESSED DURING: 13 growth stages; CONTAINS InterPro DOMAIN/s: Protein of unknown function DUF630 (InterPro:IPR006868), Protein of unknown function DUF632 (InterPro:IPR006867); BEST Arabidopsis thaliana protein match is: Protein of unkno…	PF04783,PF04782	PTHR21450,PTHR21450:SF2	-	-	-	-	-	-	-	-	-	picked by multiple phenotypes	-	LOC_Os09g37520	['As']	-	-	-	-
Potri.009G142800	1	2	['Ca43', 'Sr88']	["3'"]	973	6.62342	-	-	-	Potri.009G142800	PF13414,PF07714	PTHR27001,PTHR27001:SF41	KOG1187	2.7.11.1,2.7.10.2	K14500	GO:0006468,GO:0004672	-	AT4G35230	BSK1	BR-signaling kinase 1	BR-signaling kinase 1	Encodes BR-signaling kinase 1 (BSK1), one of the three homologous BR-signaling kinases (BSK1, AT4G35230; BSK2, AT5G46570; BSK3, AT4G00710). Mediates signal transduction from receptor kinase BRI1 by functioning as the substrate of BRI1. Plasma membrane localized.	BR-signaling kinase 1 (BSK1); FUNCTIONS IN: binding, protein kinase activity, kinase activity, ATP binding; INVOLVED IN: brassinosteroid mediated signaling pathway, N-terminal protein myristoylation; LOCATED IN: plasma membrane, vacuole, membrane; EXPRESSED IN: 24 plant structures; EXPRESSED DURING: 13 growth stages; CONTAINS InterPro DOMAIN/s: Tetratricopeptide-like helical (InterPro:IPR011990),…	PF13414,PF07714	PTHR27001,PTHR27001:SF216	KOG1187	2.7.11.1,2.7.10.2	K14500	GO:0006468,GO:0004672	-	-	-	-	-	picked by multiple phenotypes	-	-	-	-	-	-	-
Potri.018G118400	1	3	['Co59', 'Cu65', 'P31']	["3'"]	8858	10.9208	-	-	-	Potri.018G118400	-	-	-	-	-	-	-	AT1G15740	-	Leucine-rich repeat family protein	Leucine-rich repeat family protein	-	Leucine-rich repeat family protein; BEST Arabidopsis thaliana protein match is: Leucine-rich repeat (LRR) family protein (TAIR:AT4G23840.1); Has 38052 Blast hits to 19856 proteins in 856 species: Archae - 6; Bacteria - 8624; Metazoa - 11681; Fungi - 680; Plants - 12072; Viruses - 79; Other Eukaryotes - 4910 (source: NCBI BLink).	PF13855	PTHR24006,PTHR24006:SF451	-	-	-	GO:0005515	-	-	-	-	-	picked by multiple phenotypes	-	-	-	-	-	-	-
Potri.018G118500	1	3	['Co59', 'Cu65', 'P31']	["3'"]	493	10.9208	-	-	-	Potri.018G118500	PF12796	PTHR24161,PTHR24161:SF22	KOG4214	2.3.1.225	-	-	-	AT5G20350	TIP1	Ankyrin repeat family protein with DHHC zinc finger domain	Ankyrin repeat family protein with DHHC zinc finger domain	Encodes a protein containing ankyrin and DHHC-CRD domain. Acts to restrict the size of the swelling that forms at the beginning of root hair cell growth, possibly by a mechanism that requires RHD1. Mutant displays defects in both root hair and pollen tube growth.	TIP GROWTH DEFECTIVE 1 (TIP1); FUNCTIONS IN: acyl binding, S-acyltransferase activity; INVOLVED IN: response to salt stress, cell tip growth; EXPRESSED IN: 28 plant structures; EXPRESSED DURING: 15 growth stages; CONTAINS InterPro DOMAIN/s: Zinc finger, DHHC-type (InterPro:IPR001594), Ankyrin repeat-containing domain (InterPro:IPR020683), Ankyrin repeat (InterPro:IPR002110); BEST Arabidopsis thal…	PF12796,PF01529	PTHR24161,PTHR24161:SF22	-	2.3.1.225	K18932	GO:0008270	-	-	-	-	-	picked by multiple phenotypes	-	-	-	-	-	-	-
Potri.018G118600	1	3	['Co59', 'Cu65', 'P31']	["5'"]	9709	10.9208	-	-	-	Potri.018G118600	PF03171	PTHR10209,PTHR10209:SF107	-	1.14.11.32	-	GO:0055114,GO:0016491	-	AT1G49390	-	2-oxoglutarate (2OG) and Fe(II)-dependent oxygenase superfamily protein	2-oxoglutarate (2OG) and Fe(II)-dependent oxygenase superfamily protein	-	2-oxoglutarate (2OG) and Fe(II)-dependent oxygenase superfamily protein; FUNCTIONS IN: oxidoreductase activity, acting on paired donors, with incorporation or reduction of molecular oxygen, 2-oxoglutarate as one donor, and incorporation of one atom each of oxygen into both donors, oxidoreductase activity; INVOLVED IN: flavonoid biosynthetic process; LOCATED IN: cellular_component unknown; EXPRESS…	PF03171,PF14226	PTHR10209,PTHR10209:SF107	KOG0143	1.14.11.32	-	GO:0055114,GO:0016491	-	-	-	-	-	picked by multiple phenotypes	-	-	-	-	-	-	-
Potri.018G088100	2	2	['Cu65', 'P31']	["5'", 'in gene']	0	25.8182	yes	500	['photosynthesis', 'monocarboxylic acid metabolic process', 'fatty acid biosynthetic process', 'monocarboxylic acid biosynthetic process', 'fatty acid metabolic process', 'lipid biosynthetic process', 'photosynthesis, light reaction', 'generation of precursor metabolites and energy', 'cellular lipid metabolic process', 'carboxylic acid biosynthetic process', 'small molecule metabolic process', 'o…	Potri.018G088100	PF08263,PF00560,PF13855,PF00069	PTHR27000,PTHR27000:SF155	KOG1187	2.7.11.1	-	GO:0005515,GO:0006468,GO:0005524,GO:0004672	-	AT5G25930	-	Protein kinase family protein with leucine-rich repeat domain	Protein kinase family protein with leucine-rich repeat domain	-	Protein kinase family protein with leucine-rich repeat domain; FUNCTIONS IN: kinase activity; INVOLVED IN: protein amino acid phosphorylation; LOCATED IN: plasma membrane, membrane; EXPRESSED IN: 23 plant structures; EXPRESSED DURING: 14 growth stages; CONTAINS InterPro DOMAIN/s: Protein kinase, ATP binding site (InterPro:IPR017441), Protein kinase, catalytic domain (InterPro:IPR000719), Leucine-…	PF08263,PF13855,PF00069	PTHR27000,PTHR27000:SF155	KOG1187	2.7.11.1	K00924	GO:0005515,GO:0006468,GO:0005524,GO:0004672	-	-	-	-	-	picked by multiple phenotypes	-	-	-	-	-	-	-
Potri.014G196700	4	1	['P31']	["5'"]	6754	6.41567	-	-	-	Potri.014G196700	PF05761	PTHR12103,PTHR12103:SF21	KOG2469	3.1.3.5	-	-	-	AT1G75210	-	HAD-superfamily hydrolase, subfamily IG, 5'-nucleotidase	HAD-superfamily hydrolase, subfamily IG, 5'-nucleotidase	-	HAD-superfamily hydrolase, subfamily IG, 5'-nucleotidase; FUNCTIONS IN: 5'-nucleotidase activity; INVOLVED IN: biological_process unknown; LOCATED IN: chloroplast; EXPRESSED IN: 23 plant structures; EXPRESSED DURING: 13 growth stages; CONTAINS InterPro DOMAIN/s: HAD-superfamily hydrolase, subfamily IG, 5&apos;-nucleotidase (InterPro:IPR008380), Purine 5&apos;-nucleotidase (InterPro:IPR016695); BE…	PF05761	PTHR12103,PTHR12103:SF21	-	3.1.3.5	-	-	-	-	-	-	-	-	-	-	-	-	-	-	-
Potri.005G155100	1	1	['P31']	["5'"]	1974	6.39254	-	-	-	Potri.005G155100	-	-	-	-	-	-	-	AT4G05095	-	-	-	-	BEST Arabidopsis thaliana protein match is: RNA-directed DNA polymerase (reverse transcriptase)-related family protein (TAIR:AT4G04650.1); Has 30201 Blast hits to 17322 proteins in 780 species: Archae - 12; Bacteria - 1396; Metazoa - 17338; Fungi - 3422; Plants - 5037; Viruses - 0; Other Eukaryotes - 2996 (source: NCBI BLink).	-	-	-	-	-	-	-	-	-	-	-	-	-	-	-	-	-	-	-
Potri.005G155000	1	1	['P31']	["3'"]	295	6.39254	-	-	-	Potri.005G155000	PF14432,PF01535,PF13041	PTHR24015,PTHR24015:SF779	-	-	-	-	-	AT1G11290	CRR22	Pentatricopeptide repeat (PPR) superfamily protein	Pentatricopeptide repeat (PPR) superfamily protein	Pentatricopeptide Repeat Protein containing the DYW motif. Required for editing of multiple plastid transcripts. Endonuclease activity.	CHLORORESPIRATORY REDUCTION22 (CRR22); CONTAINS InterPro DOMAIN/s: Pentatricopeptide repeat (InterPro:IPR002885); BEST Arabidopsis thaliana protein match is: Tetratricopeptide repeat (TPR)-like superfamily protein (TAIR:AT3G57430.1); Has 48258 Blast hits to 14436 proteins in 289 species: Archae - 1; Bacteria - 2; Metazoa - 166; Fungi - 164; Plants - 47192; Viruses - 0; Other Eukaryotes - 733 (sou…	PF14432,PF01535,PF13041	PTHR24015,PTHR24015:SF605	-	-	-	-	-	-	-	-	-	-	-	-	-	-	-	-	-
Potri.014G196600	8	2	['S34', 'P31']	["5'", "3'"]	279	8.12494	-	-	-	Potri.014G196600	PF00560,PF07714,PF13855	PTHR27000,PTHR27000:SF96	KOG1187	2.7.11.1	-	GO:0005515,GO:0006468,GO:0004672	-	AT2G16250	-	Leucine-rich repeat protein kinase family protein	Leucine-rich repeat protein kinase family protein	-	Leucine-rich repeat protein kinase family protein; FUNCTIONS IN: protein serine/threonine kinase activity, protein kinase activity, ATP binding; INVOLVED IN: transmembrane receptor protein tyrosine kinase signaling pathway, protein amino acid phosphorylation; LOCATED IN: plasma membrane, plant-type cell wall; EXPRESSED IN: 21 plant structures; EXPRESSED DURING: 10 growth stages; CONTAINS InterPro…	PF13855,PF07714	PTHR27000,PTHR27000:SF96	KOG1187	2.7.11.1	-	GO:0005515,GO:0006468,GO:0004672	-	-	-	-	-	picked by multiple phenotypes	-	-	-	-	-	-	-
Potri.005G176100	1	1	['P31']	["5'"]	254	6.23508	yes	500	['transport', 'establishment of localization', 'localization']	Potri.005G176100	PF00892	PTHR31218,PTHR31218:SF38	-	-	-	GO:0016021,GO:0016020,GO:0022857	-	AT4G08290	-	nodulin MtN21 /EamA-like transporter family protein	nodulin MtN21 /EamA-like transporter family protein	nodulin MtN21-like transporter family protein	nodulin MtN21 /EamA-like transporter family protein; LOCATED IN: endomembrane system, membrane; EXPRESSED IN: 22 plant structures; EXPRESSED DURING: 13 growth stages; CONTAINS InterPro DOMAIN/s: Protein of unknown function DUF6, transmembrane (InterPro:IPR000620); BEST Arabidopsis thaliana protein match is: nodulin MtN21 /EamA-like transporter family protein (TAIR:AT2G39510.1); Has 3333 Blast hit…	PF00892	PTHR31218,PTHR31218:SF38	-	-	-	GO:0016021,GO:0016020,GO:0022857	-	-	GO:0005215	transporter activity	coexpressed genes enriched in transport-related GO-BP terms	-	-	-	-	-	-	-	-
Potri.014G196400	2	2	['S34', 'P31']	["3'"]	887	8.12494	-	-	-	Potri.014G196400	PF02545	PTHR11746,PTHR11746:SF89	KOG1509	-	K06287	GO:0005737	-	AT5G42770	-	Maf-like protein	Maf-like protein	-	Maf-like protein; FUNCTIONS IN: molecular_function unknown; INVOLVED IN: biological_process unknown; LOCATED IN: cytoplasm; CONTAINS InterPro DOMAIN/s: Maf-like protein (InterPro:IPR003697); BEST Arabidopsis thaliana protein match is: Maf-like protein (TAIR:AT5G66550.1).	PF02545	PTHR11746,PTHR11746:SF89	KOG1509	-	K06287	GO:0005737	-	-	-	-	-	picked by multiple phenotypes	-	-	-	-	-	-	-
Potri.014G196500	1	2	['S34', 'P31']	["3'"]	2444	6.15058	yes	294	['microtubule-based process', 'movement of cell or subcellular component', 'microtubule-based movement']	Potri.014G196500	-	-	-	-	-	-	-	-	-	-	-	-	-	-	-	-	-	-	-	-	-	-	-	-	-	-	-	-	-	-	-	-
Potri.006G224800	3	3	['Na23', 'Ni60', 'P31']	["3'"]	6012	6.66959	yes	500	['microtubule-based process', 'cytoskeleton organization', 'regulation of supramolecular fiber organization', 'regulation of actin filament organization', 'regulation of protein-containing complex assembly', 'regulation of actin filament-based process', 'regulation of actin cytoskeleton organization', 'regulation of protein polymerization', 'regulation of actin filament polymerization', 'regulati…	Potri.006G224800	PF00433,PF07714,PF00069	PTHR24356,PTHR24356:SF206	-	2.7.11.1	-	GO:0006468,GO:0005524,GO:0004674,GO:0004672	-	AT4G33080	-	AGC (cAMP-dependent, cGMP-dependent and protein kinase C) kinase family protein	AGC (cAMP-dependent, cGMP-dependent and protein kinase C) kinase family protein	-	AGC (cAMP-dependent, cGMP-dependent and protein kinase C) kinase family protein; FUNCTIONS IN: kinase activity; INVOLVED IN: protein amino acid phosphorylation; LOCATED IN: cellular_component unknown; EXPRESSED IN: 22 plant structures; EXPRESSED DURING: 13 growth stages; CONTAINS InterPro DOMAIN/s: Protein kinase, ATP binding site (InterPro:IPR017441), Serine/threonine-protein kinase domain (Inte…	PF00433,PF07714,PF00069	PTHR24356,PTHR24356:SF206	-	2.7.11.1	-	GO:0006468,GO:0005524,GO:0004674,GO:0004672	-	-	-	-	-	picked by multiple phenotypes	-	-	-	-	-	-	-
Potri.006G225000	3	3	['Na23', 'Ni60', 'P31']	["5'"]	6331	6.66959	-	-	-	Potri.006G225000	-	-	-	-	-	-	-	-	-	-	-	-	-	-	-	-	-	-	-	-	-	-	-	-	picked by multiple phenotypes	-	-	-	-	-	-	-
Potri.006G224900	3	3	['Na23', 'Ni60', 'P31']	["5'"]	1548	6.66959	yes	500	['microtubule-based process', 'movement of cell or subcellular component', 'microtubule-based movement', 'methionine biosynthetic process', 'alpha-amino acid biosynthetic process', 'one-carbon metabolic process']	Potri.006G224900	PF00076	PTHR10501,PTHR10501:SF19	-	-	-	GO:0003676,GO:0017069,GO:0000398	-	AT1G21320	-	nucleotide binding;nucleic acid binding	nucleotide binding;nucleic acid binding	-	nucleotide binding;nucleic acid binding; FUNCTIONS IN: nucleotide binding, nucleic acid binding; INVOLVED IN: biological_process unknown; LOCATED IN: cellular_component unknown; EXPRESSED IN: flower, cultured cell; EXPRESSED DURING: petal differentiation and expansion stage; CONTAINS InterPro DOMAIN/s: RNA recognition motif, RNP-1 (InterPro:IPR000504), Nucleotide-binding, alpha-beta plait (InterP…	PF00076,PF05678	PTHR10501,PTHR10501:SF20	-	-	-	GO:0003676,GO:0017069,GO:0000398	-	-	-	-	-	picked by multiple phenotypes	-	LOC_Os06g05530	['N']	-	-	-	-
Potri.005G024500	1	1	['P31']	["5'"]	48	6.05306	yes	230	['vesicle-mediated transport', 'lactate metabolic process', 'methylglyoxal metabolic process', 'methylglyoxal catabolic process to D-lactate via S-lactoyl-glutathione', 'ketone catabolic process', 'methylglyoxal catabolic process', 'methylglyoxal catabolic process to lactate', 'aldehyde catabolic process', 'endocytosis']	Potri.005G024500	PF04588	PTHR28018,PTHR28018:SF1	-	-	-	-	-	AT5G27760	-	Hypoxia-responsive family protein	Hypoxia-responsive family protein	-	Hypoxia-responsive family protein; CONTAINS InterPro DOMAIN/s: Hypoxia induced protein, conserved region (InterPro:IPR007667); BEST Arabidopsis thaliana protein match is: Hypoxia-responsive family protein (TAIR:AT3G05550.1); Has 1807 Blast hits to 1807 proteins in 277 species: Archae - 0; Bacteria - 0; Metazoa - 736; Fungi - 347; Plants - 385; Viruses - 0; Other Eukaryotes - 339 (source: NCBI BLi…	PF04588	PTHR28018,PTHR28018:SF1	-	-	-	-	-	-	-	-	-	-	-	-	-	-	-	-	-
Potri.005G024300	1	1	['P31']	["3'"]	5819	6.05306	-	-	-	Potri.005G024300	PF00657	PTHR22835,PTHR22835:SF133	-	2.3.1.98	-	GO:0016788	-	AT5G03980	-	SGNH hydrolase-type esterase superfamily protein	SGNH hydrolase-type esterase superfamily protein	-	SGNH hydrolase-type esterase superfamily protein; FUNCTIONS IN: hydrolase activity, acting on ester bonds, carboxylesterase activity; INVOLVED IN: glycerol biosynthetic process, lipid metabolic process; LOCATED IN: endomembrane system; CONTAINS InterPro DOMAIN/s: Lipase, GDSL (InterPro:IPR001087), Esterase, SGNH hydrolase-type (InterPro:IPR013830); BEST Arabidopsis thaliana protein match is: GDSL…	PF00657	PTHR22835,PTHR22835:SF133	-	2.3.1.98	-	GO:0016788	-	-	-	-	-	-	-	-	-	-	-	-	-
Potri.005G024400	1	1	['P31']	["3'"]	1730	6.05306	yes	272	['translation', 'peptide biosynthetic process', 'amide biosynthetic process', 'peptide metabolic process', 'cellular amide metabolic process', 'cellular macromolecule biosynthetic process', 'organonitrogen compound biosynthetic process', 'macromolecule biosynthetic process', 'cellular nitrogen compound biosynthetic process', 'gene expression', 'cellular biosynthetic process', 'organic substance b…	Potri.005G024400	PF01776	PTHR10064,PTHR10064:SF3	KOG3434	-	K02891	GO:0006412,GO:0005840,GO:0005622,GO:0003735	-	AT3G05560	-	Ribosomal L22e protein family	Ribosomal L22e protein family	-	Ribosomal L22e protein family; FUNCTIONS IN: structural constituent of ribosome; INVOLVED IN: translation; LOCATED IN: cytosolic ribosome, ribosome, cytosolic large ribosomal subunit, nucleolus, plasma membrane; EXPRESSED IN: 22 plant structures; EXPRESSED DURING: 13 growth stages; CONTAINS InterPro DOMAIN/s: Ribosomal protein L22e (InterPro:IPR002671); BEST Arabidopsis thaliana protein match is:…	PF01776	PTHR10064,PTHR10064:SF4	KOG3434	-	K02891	GO:0006412,GO:0005840,GO:0005622,GO:0003735	-	-	-	-	-	-	-	-	-	-	-	-	-
Potri.005G024600	1	1	['P31']	["5'"]	4312	6.05306	-	-	-	Potri.005G024600	PF00076	PTHR24012,PTHR24012:SF442	KOG0105	-	K12890	GO:0003676	-	AT1G09140	ATSRP30	SERINE-ARGININE PROTEIN 30	SERINE-ARGININE PROTEIN 30	Encodes a serine-arginine rich RNA binding protein involved in regulation of splicing (including splicing of itself). Exists as 3 alternative spliced forms that are differentially expressed. Barta et al (2010) have proposed a nomenclature for Serine/Arginine-Rich Protein Splicing Factors (SR proteins): Plant Cell. 2010, 22:2926.	SERINE-ARGININE PROTEIN 30 (ATSRP30); CONTAINS InterPro DOMAIN/s: RNA recognition motif, RNP-1 (InterPro:IPR000504), Nucleotide-binding, alpha-beta plait (InterPro:IPR012677); BEST Arabidopsis thaliana protein match is: RNA-binding (RRM/RBD/RNP motifs) family protein (TAIR:AT1G02840.3); Has 10547 Blast hits to 8837 proteins in 431 species: Archae - 0; Bacteria - 274; Metazoa - 6368; Fungi - 1180;…	PF00076	PTHR24012,PTHR24012:SF442	KOG0105	-	K12890	GO:0003676	-	-	-	-	-	-	-	-	-	-	-	-	-
Potri.006G201100	4	1	['Mn55']	['in gene']	0	6.84164	yes	500	['nucleic acid metabolic process', 'macromolecule metabolic process', 'RNA metabolic process', 'peptidyl-lysine modification', 'transcription, DNA-templated', 'nucleic acid-templated transcription', 'RNA biosynthetic process', 'nucleobase-containing compound metabolic process', 'nucleobase-containing compound biosynthetic process', 'nitrogen compound metabolic process', 'regulation of gene expres…	Potri.006G201100	PF13423	PTHR24006,PTHR24006:SF520	KOG1870	3.4.19.12	K11835	-	-	AT5G22030	UBP8	ubiquitin-specific protease 8	ubiquitin-specific protease 8	-	ubiquitin-specific protease 8 (UBP8); FUNCTIONS IN: ubiquitin-specific protease activity, ubiquitin thiolesterase activity; INVOLVED IN: ubiquitin-dependent protein catabolic process; EXPRESSED IN: 25 plant structures; EXPRESSED DURING: 15 growth stages; CONTAINS InterPro DOMAIN/s: Peptidase C19, ubiquitin carboxyl-terminal hydrolase 2, conserved site (InterPro:IPR018200), Peptidase C19, ubiquiti…	PF13423	PTHR24006,PTHR24006:SF520	KOG1870	3.4.19.12	K11835	-	-	-	-	-	-	-	-	-	-	-	-	-	-
Potri.007G103400	1	1	['Mn55']	["3'"]	7115	6.27819	yes	500	['protein ubiquitination', 'protein modification by small protein conjugation', 'protein modification by small protein conjugation or removal']	Potri.007G103400	PF08241	PTHR10108,PTHR10108:SF725	KOG3010	2.1.1.145	-	GO:0008168,GO:0008152	-	AT4G22530	-	S-adenosyl-L-methionine-dependent methyltransferases superfamily protein	S-adenosyl-L-methionine-dependent methyltransferases superfamily protein	-	S-adenosyl-L-methionine-dependent methyltransferases superfamily protein; FUNCTIONS IN: methyltransferase activity; INVOLVED IN: metabolic process; LOCATED IN: cellular_component unknown; EXPRESSED IN: 19 plant structures; EXPRESSED DURING: 11 growth stages; CONTAINS InterPro DOMAIN/s: Methyltransferase type 11 (InterPro:IPR013216); BEST Arabidopsis thaliana protein match is: S-adenosyl-L-methion…	PF08241	PTHR10108,PTHR10108:SF781	KOG3010	2.1.1.145	-	GO:0008168,GO:0008152	-	-	-	-	-	-	-	-	-	-	-	-	-
Potri.007G103600	1	1	['Mn55']	["5'"]	8450	6.27819	-	-	-	Potri.007G103600	-	-	-	-	-	-	-	-	-	-	-	-	-	-	-	-	-	-	-	-	-	-	-	-	-	-	-	-	-	-	-	-
Potri.007G103500	1	1	['Mn55']	["5'"]	623	6.27819	yes	500	['regulation of transcription, DNA-templated', 'regulation of nucleic acid-templated transcription', 'regulation of RNA biosynthetic process', 'regulation of RNA metabolic process', 'regulation of biosynthetic process', 'regulation of macromolecule biosynthetic process', 'regulation of cellular biosynthetic process', 'regulation of nucleobase-containing compound metabolic process', 'regulation of…	Potri.007G103500	-	-	-	-	-	-	-	-	-	-	-	-	-	-	-	-	-	-	-	-	-	-	-	-	-	-	-	-	-	-	-	-
Potri.007G103300	1	1	['Mn55']	["3'"]	9171	6.27819	-	-	-	Potri.007G103300	-	PTHR10108,PTHR10108:SF781	KOG3010	-	-	-	-	AT4G22530	-	S-adenosyl-L-methionine-dependent methyltransferases superfamily protein	S-adenosyl-L-methionine-dependent methyltransferases superfamily protein	-	S-adenosyl-L-methionine-dependent methyltransferases superfamily protein; FUNCTIONS IN: methyltransferase activity; INVOLVED IN: metabolic process; LOCATED IN: cellular_component unknown; EXPRESSED IN: 19 plant structures; EXPRESSED DURING: 11 growth stages; CONTAINS InterPro DOMAIN/s: Methyltransferase type 11 (InterPro:IPR013216); BEST Arabidopsis thaliana protein match is: S-adenosyl-L-methion…	PF08241	PTHR10108,PTHR10108:SF781	KOG3010	2.1.1.145	-	GO:0008168,GO:0008152	-	-	-	-	-	-	-	-	-	-	-	-	-
Potri.001G187000	1	1	['Mn55']	['in gene']	0	6.19791	yes	500	['cellular localization', 'intracellular protein transport', 'vesicle-mediated transport', 'protein transport', 'cellular protein localization', 'cellular macromolecule localization', 'establishment of protein localization', 'protein localization', 'establishment of localization in cell', 'intracellular transport', 'macromolecule localization', 'nitrogen compound transport', 'organic substance tr…	Potri.001G187000	PF01417	PTHR21514,PTHR21514:SF0	-	-	-	-	-	AT3G16270	-	ENTH/VHS family protein	ENTH/VHS family protein	-	ENTH/VHS family protein; INVOLVED IN: intracellular protein transport; LOCATED IN: membrane; EXPRESSED IN: 25 plant structures; EXPRESSED DURING: 15 growth stages; CONTAINS InterPro DOMAIN/s: VHS (InterPro:IPR002014), Epsin, N-terminal (InterPro:IPR001026), ENTH/VHS (InterPro:IPR008942); Has 168 Blast hits to 159 proteins in 72 species: Archae - 0; Bacteria - 9; Metazoa - 51; Fungi - 0; Plants - …	PF01417	PTHR21514,PTHR21514:SF0	-	-	-	-	-	-	-	-	coexpressed genes enriched in transport-related GO-BP terms	-	-	-	-	-	-	-	-
Potri.001G187100	1	1	['Mn55']	["5'"]	7103	6.19791	-	-	-	Potri.001G187100	-	PTHR14009,PTHR14009:SF14	-	-	-	-	-	AT5G06220	-	LETM1-like protein	LETM1-like protein	-	LETM1-like protein; FUNCTIONS IN: molecular_function unknown; INVOLVED IN: biological_process unknown; LOCATED IN: cellular_component unknown; CONTAINS InterPro DOMAIN/s: LETM1-like (InterPro:IPR011685); BEST Arabidopsis thaliana protein match is: LETM1-like protein (TAIR:AT3G11560.4).	PF07766	PTHR14009,PTHR14009:SF9	KOG1043	-	-	-	-	-	-	-	-	-	-	-	-	-	-	-	-
Potri.001G186900	1	1	['Mn55']	["3'"]	9497	6.19791	yes	204	['transcription elongation from RNA polymerase II promoter', 'DNA-templated transcription, elongation']	Potri.001G186900	PF13691,PF12706	PTHR12553,PTHR12553:SF49	-	3.1.26.11	K00784	GO:0008033	-	AT3G16260	TRZ4	tRNAse Z4	tRNAse Z4	Encodes a tRNase Z.	tRNAse Z4 (TRZ4); FUNCTIONS IN: 3'-tRNA processing endoribonuclease activity, catalytic activity; INVOLVED IN: tRNA 3'-end processing, metabolic process; LOCATED IN: chloroplast; EXPRESSED IN: 22 plant structures; EXPRESSED DURING: 13 growth stages; CONTAINS InterPro DOMAIN/s: Ribonuclease Z (InterPro:IPR013471); BEST Arabidopsis thaliana protein match is: tRNAse Z3 (TAIR:AT1G52160.1); Has 6299 B…	PF13691,PF12706	PTHR12553,PTHR12553:SF49	-	3.1.26.11	K00784	GO:0008033	-	-	-	-	-	-	-	-	-	-	-	-	-
Potri.005G148300	2	1	['Mn55']	["5'", "3'"]	3855	6.14813	-	-	-	Potri.005G148300	PF02181	PTHR23213,PTHR23213:SF215	-	-	-	-	-	AT5G67470	ATFH6	formin homolog 6	formin homolog 6	-	formin homolog 6 (FH6); FUNCTIONS IN: actin binding; INVOLVED IN: cellular component organization, actin cytoskeleton organization; LOCATED IN: in 7 components; EXPRESSED IN: 23 plant structures; EXPRESSED DURING: 13 growth stages; CONTAINS InterPro DOMAIN/s: Actin-binding FH2/DRF autoregulatory (InterPro:IPR003104), Actin-binding FH2 (InterPro:IPR015425); BEST Arabidopsis thaliana protein match …	PF02181	PTHR23213,PTHR23213:SF215	KOG1922	-	-	-	-	-	-	-	-	-	-	-	-	-	-	-	-
Potri.001G169400	1	1	['Mn55']	["3'"]	4479	6.09528	-	-	-	Potri.001G169400	-	-	-	-	-	-	-	AT5G07900	-	Mitochondrial transcription termination factor family protein	Mitochondrial transcription termination factor family protein	-	Mitochondrial transcription termination factor family protein; FUNCTIONS IN: molecular_function unknown; INVOLVED IN: biological_process unknown; LOCATED IN: membrane; EXPRESSED IN: 17 plant structures; EXPRESSED DURING: 11 growth stages; CONTAINS InterPro DOMAIN/s: Mitochodrial transcription termination factor-related (InterPro:IPR003690); BEST Arabidopsis thaliana protein match is: Mitochondria…	PF02536	PTHR13068,PTHR13068:SF28	KOG1267	-	K15032	GO:0006355,GO:0005739,GO:0003690	-	-	-	-	-	-	-	-	-	-	-	-	-
Potri.003G009300	2	1	['Mn55']	["5'"]	5789	6.07676	yes	500	['photosynthesis', 'photosynthesis, light harvesting', 'photosynthesis, light reaction', 'generation of precursor metabolites and energy', 'small molecule metabolic process', 'purine ribonucleotide metabolic process', 'ribonucleotide metabolic process', 'ribose phosphate metabolic process', 'purine nucleotide metabolic process', 'purine-containing compound metabolic process', 'ATP metabolic proce…	Potri.003G009300	PF01106	PTHR31942	KOG2358	-	-	GO:0051536,GO:0016226,GO:0005506	-	AT5G49940	ATCNFU2	NIFU-like protein 2	NIFU-like protein 2	Encodes a protein containing the NFU domain and functions as a molecular scaffold for iron-sulfur cluster assembly and delivery. Homologous to the cyanobacterial CNFU protein and is targeted to the chloroplast.	NIFU-like protein 2 (NFU2); FUNCTIONS IN: structural molecule activity; INVOLVED IN: chloroplast organization, iron-sulfur cluster assembly; LOCATED IN: chloroplast; EXPRESSED IN: 24 plant structures; EXPRESSED DURING: 15 growth stages; CONTAINS InterPro DOMAIN/s: NIF system FeS cluster assembly, NifU, C-terminal (InterPro:IPR001075); BEST Arabidopsis thaliana protein match is: NFU domain protein…	PF01106	PTHR11178,PTHR11178:SF24	KOG2358	-	-	GO:0051536,GO:0016226,GO:0005506	-	-	-	-	Direct function in ion homeostasis, potential transport function, or found regulated/related to response to ions or osmotic stress	-	-	-	-	-	-	-	-
Potri.003G009200	2	1	['Mn55']	["5'"]	3596	6.07676	-	-	-	Potri.003G009200	PF07946	PTHR12883	-	-	-	-	-	AT4G24330	-	Protein of unknown function (DUF1682)	Protein of unknown function (DUF1682)	-	Protein of unknown function (DUF1682); FUNCTIONS IN: molecular_function unknown; INVOLVED IN: biological_process unknown; LOCATED IN: endoplasmic reticulum; EXPRESSED IN: 23 plant structures; EXPRESSED DURING: 13 growth stages; CONTAINS InterPro DOMAIN/s: Protein of unknown function DUF1682 (InterPro:IPR012879); BEST Arabidopsis thaliana protein match is: Protein of unknown function (DUF1682) (TA…	PF07946	PTHR12883	KOG2357	-	-	-	['inorganic ion homeostasis', 'intracellular chemical homeostasis', 'monoatomic ion homeostasis']	['GO:0098771', 'GO:0055082', 'GO:0050801']	-	-	-	-	-	-	-	-	-	-	-
Potri.003G009400	2	1	['Mn55']	["5'"]	9610	6.07676	yes	500	['microtubule-based process', 'movement of cell or subcellular component', 'microtubule-based movement', 'methionine biosynthetic process']	Potri.003G009400	-	PTHR32054,PTHR32054:SF11	-	-	-	-	-	AT1G58070	-	-	-	-	unknown protein; Has 286 Blast hits to 266 proteins in 81 species: Archae - 2; Bacteria - 25; Metazoa - 90; Fungi - 19; Plants - 78; Viruses - 4; Other Eukaryotes - 68 (source: NCBI BLink).	-	PTHR32054,PTHR32054:SF11	-	-	-	-	-	-	-	-	-	-	-	-	-	-	-	-	-
Potri.016G056300	1	1	['Se82']	["5'"]	2753	9.50031	yes	419	['amine biosynthetic process', 'cellular biogenic amine biosynthetic process', 'spermidine metabolic process', 'spermidine biosynthetic process', 'polyamine metabolic process', 'polyamine biosynthetic process', 'cellular biogenic amine metabolic process', 'cellular amine metabolic process']	Potri.016G056300	-	PTHR34960,PTHR34960:SF1	-	-	-	-	-	AT3G57400	-	-	-	-	unknown protein; FUNCTIONS IN: molecular_function unknown; INVOLVED IN: N-terminal protein myristoylation; LOCATED IN: cellular_component unknown; BEST Arabidopsis thaliana protein match is: unknown protein (TAIR:AT5G52500.1); Has 38 Blast hits to 38 proteins in 7 species: Archae - 0; Bacteria - 0; Metazoa - 0; Fungi - 0; Plants - 38; Viruses - 0; Other Eukaryotes - 0 (source: NCBI BLink).	-	PTHR34960,PTHR34960:SF1	-	-	-	-	-	-	-	-	-	-	-	-	-	-	-	-	-
Potri.016G056200	1	1	['Se82']	["3'"]	6141	9.50031	yes	500	['vesicle-mediated transport', 'cellular localization', 'mRNA processing', 'nucleic acid metabolic process', 'intracellular transport', 'establishment of localization in cell', 'mRNA metabolic process', 'macromolecule localization', 'intracellular protein transport', 'RNA metabolic process', 'protein transport', 'cellular protein localization', 'cellular macromolecule localization', 'establishmen…	Potri.016G056200	PF02209,PF00626	PTHR11977,PTHR11977:SF46	-	-	-	GO:0007010,GO:0003779	-	AT2G41740	ATVLN2	villin 2	villin 2	Encodes a protein with high homology to animal villin.	villin 2 (VLN2); FUNCTIONS IN: actin binding, protein binding; INVOLVED IN: cytoskeleton organization; LOCATED IN: cellular_component unknown; EXPRESSED IN: 24 plant structures; EXPRESSED DURING: 15 growth stages; CONTAINS InterPro DOMAIN/s: Gelsolin (InterPro:IPR007122), Villin headpiece (InterPro:IPR003128), Gelsolin domain (InterPro:IPR007123); BEST Arabidopsis thaliana protein match is: villi…	PF02209,PF00626	PTHR11977,PTHR11977:SF46	-	-	-	GO:0007010,GO:0003779	-	-	-	-	coexpressed genes enriched in transport-related GO-BP terms	-	-	-	-	-	-	-	-
Potri.014G048600	1	1	['Se82']	["3'"]	8650	9.50031	-	-	-	Potri.014G048600	-	-	-	-	-	-	-	-	-	-	-	-	-	-	-	-	-	-	-	-	-	-	-	-	-	-	-	-	-	-	-	-
Potri.002G257800	1	1	['Se82']	["5'"]	1573	6.43533	yes	380	['vesicle-mediated transport', 'exocytosis', 'secretion by cell', 'secretion', 'export from cell', 'localization', 'transport', 'establishment of localization']	Potri.002G257800	PF00249,PF14379	PTHR31314,PTHR31314:SF21	-	-	-	-	G2-like	AT4G28610	AtPHR1	phosphate starvation response 1	phosphate starvation response 1	Similar to phosphate starvation response gene from Chlamydomonas. Weakly responsive to phosphate starvation. Acts upstream of PHO2 in phosphate signaling.	phosphate starvation response 1 (PHR1); CONTAINS InterPro DOMAIN/s: Homeodomain-like (InterPro:IPR009057), Myb, DNA-binding (InterPro:IPR014778), HTH transcriptional regulator, Myb-type, DNA-binding (InterPro:IPR017930), Myb-like DNA-binding domain, SHAQKYF class (InterPro:IPR006447), Homeodomain-related (InterPro:IPR012287); BEST Arabidopsis thaliana protein match is: myb-like HTH transcriptiona…	PF00249,PF14379	PTHR31314,PTHR31314:SF12	-	-	-	-	['inorganic ion homeostasis']	['GO:0098771']	-	-	coexpressed genes enriched in transport-related GO-BP terms	-	-	-	-	-	-	yes	P
Potri.002G257400	1	1	['Se82']	["3'"]	9183	6.43533	-	-	-	Potri.002G257400	PF05033,PF00856,PF10440	PTHR22884,PTHR22884:SF337	KOG1082	2.1.1.43	-	GO:0034968,GO:0018024,GO:0008270,GO:0005634,GO:0005515	-	AT5G43990	SDG18	SET-domain containing protein lysine methyltransferase family protein	SET-domain containing protein lysine methyltransferase family protein	Encodes SUVR2, one of the four closely related Arabidopsis SUVR proteins that belong to the SU(VAR)3-9 subgroup of SET-domain proteins. Proteins containing the evolutionarily conserved SET domain are involved in regulation of eukaryotic gene expression and chromatin structure through their histone lysine methyltransferase (HMTase) activity. SUVR1, SUVR2 and SUVR4 proteins contain a novel domain a…	SUVR2; FUNCTIONS IN: zinc ion binding, histone-lysine N-methyltransferase activity; INVOLVED IN: chromatin modification; LOCATED IN: nucleolus, chloroplast; EXPRESSED IN: 18 plant structures; EXPRESSED DURING: 11 growth stages; CONTAINS InterPro DOMAIN/s: SET domain (InterPro:IPR001214), WIYLD domain (InterPro:IPR018848), Pre-SET domain (InterPro:IPR007728); BEST Arabidopsis thaliana protein matc…	PF05033,PF00856,PF10440	PTHR22884,PTHR22884:SF366	KOG1082	2.1.1.43	-	GO:0034968,GO:0018024,GO:0008270,GO:0005634,GO:0005515	-	-	-	-	-	-	-	-	-	-	-	-	-
Potri.002G257600	1	1	['Se82']	["3'"]	4347	6.43533	yes	423	['actin filament depolymerization', 'protein depolymerization']	-	-	-	-	-	-	-	-	-	-	-	-	-	-	-	-	-	-	-	-	-	-	-	-	-	-	-	-	-	-	-	-	-
Potri.002G257500	1	1	['Se82']	["3'"]	6444	6.43533	yes	133	['translation', 'peptide biosynthetic process', 'amide biosynthetic process', 'peptide metabolic process', 'cellular amide metabolic process', 'cellular macromolecule biosynthetic process', 'organonitrogen compound biosynthetic process', 'cellular nitrogen compound biosynthetic process', 'macromolecule biosynthetic process', 'gene expression', 'cellular biosynthetic process', 'organic substance b…	Potri.002G257500	PF00238	PTHR11761,PTHR11761:SF10	KOG0901	-	K02894	GO:0006412,GO:0005840,GO:0003735	-	AT1G04480	-	Ribosomal protein L14p/L23e family protein	Ribosomal protein L14p/L23e family protein	-	Ribosomal protein L14p/L23e family protein; FUNCTIONS IN: structural constituent of ribosome; INVOLVED IN: translation; LOCATED IN: ribosome, intracellular; EXPRESSED IN: 24 plant structures; EXPRESSED DURING: 15 growth stages; CONTAINS InterPro DOMAIN/s: Ribosomal protein L14b/L23e (InterPro:IPR000218), Ribosomal protein L14 conserved site (InterPro:IPR019972); BEST Arabidopsis thaliana protein …	PF00238	PTHR11761,PTHR11761:SF10	KOG0901	-	K02894	GO:0006412,GO:0005840,GO:0003735	-	-	-	-	-	-	-	-	-	-	-	-	-
Potri.002G257700	1	1	['Se82']	['in gene']	0	6.43533	-	-	-	Potri.002G257700	PF03767	PTHR31284,PTHR31284:SF15	-	3.1.3.2	-	GO:0003993	-	AT1G04040	-	HAD superfamily, subfamily IIIB acid phosphatase	HAD superfamily, subfamily IIIB acid phosphatase	-	HAD superfamily, subfamily IIIB acid phosphatase ; FUNCTIONS IN: acid phosphatase activity; INVOLVED IN: biological_process unknown; LOCATED IN: cell wall, plasma membrane, vacuole, plant-type cell wall; EXPRESSED IN: 19 plant structures; EXPRESSED DURING: 9 growth stages; CONTAINS InterPro DOMAIN/s: Acid phosphatase (Class B) (InterPro:IPR005519), Vegetative storage protein/acid phosphatase (Int…	PF03767	PTHR31284,PTHR31284:SF15	-	3.1.3.2	-	GO:0003993	-	-	-	-	-	-	-	-	-	-	-	-	-
Potri.002G042400	1	1	['Se82']	["5'"]	8981	6.37986	-	-	-	Potri.002G042400	-	-	-	-	-	-	-	-	-	-	-	-	-	-	-	-	-	-	-	-	-	-	-	-	-	-	-	-	-	-	-	-
Potri.002G042100	1	1	['Se82']	["3'"]	7620	6.37986	yes	500	['response to wounding']	Potri.002G042100	PF00067	PTHR24296,PTHR24296:SF11	KOG0157	-	K13407	GO:0055114,GO:0020037,GO:0016705,GO:0005506	-	AT3G48520	CYP94B3	cytochrome P450, family 94, subfamily B, polypeptide 3	cytochrome P450, family 94, subfamily B, polypeptide 3	CYP94B3 is a jasmonoyl-isoleucine-12-hydroxylase that catalyzes the formation of 12-OH-JA-Ile from JA-Ile. By reducing the levels of this the biologically active phytohormone, CYP94B3 attenuates the jasmonic acid signaling cascade. CYP94B3 transcript levels rise in response to wounding.	cytochrome P450, family 94, subfamily B, polypeptide 3 (CYP94B3); FUNCTIONS IN: electron carrier activity, monooxygenase activity, iron ion binding, oxygen binding, heme binding; INVOLVED IN: oxidation reduction; LOCATED IN: endomembrane system; EXPRESSED IN: 14 plant structures; EXPRESSED DURING: 7 growth stages; CONTAINS InterPro DOMAIN/s: Cytochrome P450 (InterPro:IPR001128), Cytochrome P450, …	PF00067	PTHR24296,PTHR24296:SF5	KOG0157	-	-	GO:0055114,GO:0020037,GO:0016705,GO:0005506	-	-	-	-	-	-	-	-	-	-	-	-	-
Potri.002G042500	1	1	['Se82']	["5'"]	9285	6.37986	-	-	-	Potri.002G042500	PF04576	PTHR31448,PTHR31448:SF13	-	-	-	-	-	AT2G30690	-	Protein of unknown function, DUF593	Protein of unknown function, DUF593	-	Protein of unknown function, DUF593; CONTAINS InterPro DOMAIN/s: Protein of unknown function DUF593 (InterPro:IPR007656); BEST Arabidopsis thaliana protein match is: Protein of unknown function, DUF593 (TAIR:AT1G08800.2); Has 30201 Blast hits to 17322 proteins in 780 species: Archae - 12; Bacteria - 1396; Metazoa - 17338; Fungi - 3422; Plants - 5037; Viruses - 0; Other Eukaryotes - 2996 (source: …	PF04576	PTHR31448	-	-	-	-	-	-	-	-	-	-	-	-	-	-	-	-	-
Potri.002G042300	1	1	['Se82']	["5'"]	7715	6.37986	-	-	-	Potri.002G042300	PF00280	PTHR33091,PTHR33091:SF14	-	-	-	GO:0009611,GO:0004867	-	AT2G38870	-	Serine protease inhibitor, potato inhibitor I-type family protein	Serine protease inhibitor, potato inhibitor I-type family protein	Predicted to encode a PR (pathogenesis-related) peptide that belongs to the PR-6 proteinase inhibitor family. Six putative PR-6-type protein encoding genes are found in Arabidopsis: At2g38900, At2g38870, At5g43570, At5g43580, At3g50020 and At3g46860.	Serine protease inhibitor, potato inhibitor I-type family protein; FUNCTIONS IN: serine-type endopeptidase inhibitor activity; INVOLVED IN: defense response to fungus, response to wounding; LOCATED IN: cell wall; EXPRESSED IN: 21 plant structures; EXPRESSED DURING: 13 growth stages; CONTAINS InterPro DOMAIN/s: Proteinase inhibitor I13, potato inhibitor I (InterPro:IPR000864); BEST Arabidopsis tha…	PF00280	PTHR33091,PTHR33091:SF13	-	-	-	GO:0009611,GO:0004867	-	-	-	-	-	-	-	-	-	-	-	-	-
Potri.002G042200	1	1	['Se82']	["5'"]	1009	6.37986	yes	500	['peptide metabolic process', 'translation', 'cellular amide metabolic process', 'peptide biosynthetic process', 'amide biosynthetic process', 'organonitrogen compound biosynthetic process', 'cellular macromolecule biosynthetic process', 'photosynthesis', 'tetrapyrrole biosynthetic process', 'metabolic process', 'tetrapyrrole metabolic process', 'cellular biosynthetic process']	Potri.002G042200	PF00067	PTHR24296,PTHR24296:SF11	KOG0157	-	-	GO:0055114,GO:0020037,GO:0016705,GO:0005506	-	AT5G63450	CYP94B1	cytochrome P450, family 94, subfamily B, polypeptide 1	cytochrome P450, family 94, subfamily B, polypeptide 1	member of CYP94B	cytochrome P450, family 94, subfamily B, polypeptide 1 (CYP94B1); FUNCTIONS IN: electron carrier activity, monooxygenase activity, iron ion binding, oxygen binding, heme binding; INVOLVED IN: oxidation reduction; LOCATED IN: endomembrane system; EXPRESSED IN: 10 plant structures; EXPRESSED DURING: 4 anthesis, petal differentiation and expansion stage; CONTAINS InterPro DOMAIN/s: Cytochrome P450 (…	PF00067	PTHR24296,PTHR24296:SF5	KOG0157	-	-	GO:0055114,GO:0020037,GO:0016705,GO:0005506	-	-	-	-	-	-	-	-	-	-	-	-	-
Potri.018G092700	1	1	['Se82']	["3'"]	607	6.25104	yes	500	['carbohydrate metabolic process', 'cellular carbohydrate metabolic process']	-	-	-	-	-	-	-	-	-	-	-	-	-	-	-	-	-	-	-	-	-	-	-	-	-	-	-	-	-	-	-	-	-
Potri.018G092800	1	1	['Se82']	["5'"]	4507	6.25104	-	-	-	Potri.018G092800	-	PTHR34130,PTHR34130:SF2	-	-	-	-	-	AT4G30230	-	-	-	-	unknown protein; Has 42 Blast hits to 42 proteins in 5 species: Archae - 0; Bacteria - 0; Metazoa - 0; Fungi - 0; Plants - 42; Viruses - 0; Other Eukaryotes - 0 (source: NCBI BLink).	-	PTHR34130,PTHR34130:SF2	-	-	-	-	-	-	-	-	-	-	-	-	-	-	-	-	-
Potri.018G092600	1	1	['Se82']	["3'"]	6679	6.25104	-	-	-	Potri.018G092600	-	-	-	-	-	-	-	-	-	-	-	-	-	-	-	-	-	-	-	-	-	-	-	-	-	-	-	-	-	-	-	-
Potri.018G092900	1	1	['Se82']	["5'"]	9256	6.25104	yes	68	['DNA replication']	Potri.018G092900	PF15511	PTHR10484	KOG3467	-	K11254	-	-	AT3G46320	-	Histone superfamily protein	Histone superfamily protein	-	Histone superfamily protein; FUNCTIONS IN: DNA binding; INVOLVED IN: chromosome organization, nucleosome assembly; LOCATED IN: nucleus, nucleosome; CONTAINS InterPro DOMAIN/s: Histone H4, conserved site (InterPro:IPR019809), Histone-fold (InterPro:IPR009072), Histone core (InterPro:IPR007125), Histone H4 (InterPro:IPR001951); BEST Arabidopsis thaliana protein match is: Histone superfamily protein…	PF15511	PTHR10484	KOG3467	-	K11254	-	-	-	-	-	-	-	-	-	-	-	-	-	-
Potri.T113400	1	1	['Se82']	['in gene']	0	6.23433	-	-	-	Potri.T113400	-	-	-	-	-	-	-	-	-	-	-	-	-	-	-	-	-	-	-	-	-	-	-	-	-	-	-	-	-	-	-	-
Potri.011G137000	1	1	['Se82']	["3'"]	4698	6.16813	-	-	-	Potri.011G137000	PF00069	PTHR27001,PTHR27001:SF127	KOG1187	2.7.11.1	-	GO:0006468,GO:0005524,GO:0004672	-	AT3G20530	-	Protein kinase superfamily protein	Protein kinase superfamily protein	-	Protein kinase superfamily protein; FUNCTIONS IN: protein serine/threonine kinase activity, protein kinase activity, kinase activity, ATP binding; INVOLVED IN: protein amino acid phosphorylation; EXPRESSED IN: 9 plant structures; EXPRESSED DURING: L mature pollen stage, M germinated pollen stage, 4 anthesis, C globular stage, petal differentiation and expansion stage; CONTAINS InterPro DOMAIN/s: …	PF00069	PTHR27001,PTHR27001:SF127	KOG1187	2.7.11.1	-	GO:0006468,GO:0005524,GO:0004672	-	-	-	-	-	-	-	-	-	-	-	-	-
Potri.011G137100	1	1	['Se82']	["5'"]	1891	6.16813	yes	451	['regulation of transcription, DNA-templated', 'regulation of nucleic acid-templated transcription', 'regulation of RNA biosynthetic process', 'regulation of RNA metabolic process', 'regulation of biosynthetic process', 'regulation of macromolecule biosynthetic process', 'regulation of cellular biosynthetic process', 'regulation of nucleobase-containing compound metabolic process', 'regulation of…	Potri.011G137100	PF01190	PTHR38400,PTHR38400:SF1	-	-	-	-	-	AT5G54855	-	Pollen Ole e 1 allergen and extensin family protein	Pollen Ole e 1 allergen and extensin family protein	-	Pollen Ole e 1 allergen and extensin family protein; FUNCTIONS IN: molecular_function unknown; INVOLVED IN: biological_process unknown; LOCATED IN: endomembrane system; EXPRESSED IN: 22 plant structures; EXPRESSED DURING: 13 growth stages; CONTAINS InterPro DOMAIN/s: Pollen Ole e 1 allergen/extensin (InterPro:IPR006041); Has 30201 Blast hits to 17322 proteins in 780 species: Archae - 12; Bacteria…	PF01190	PTHR38400,PTHR38400:SF1	-	-	-	-	-	-	-	-	-	-	-	-	-	-	-	-	-
Potri.011G136900	1	1	['Se82']	["3'"]	9320	6.16813	-	-	-	Potri.011G136900	PF01612,PF00476	PTHR10133,PTHR10133:SF34	-	2.7.7.7	K02335	GO:0008408,GO:0006139,GO:0003676,GO:0006260,GO:0003887,GO:0003677	-	AT1G50840	POLGAMMA2	polymerase gamma 2	polymerase gamma 2	DNA Polymerase gamma2. Dual targeting to mitochondria and plastids due to alternative translation initiation.	polymerase gamma 2 (POLGAMMA2); FUNCTIONS IN: DNA binding, DNA-directed DNA polymerase activity; INVOLVED IN: DNA replication, nucleobase, nucleoside, nucleotide and nucleic acid metabolic process; LOCATED IN: mitochondrion, chloroplast; EXPRESSED IN: 21 plant structures; EXPRESSED DURING: 13 growth stages; CONTAINS InterPro DOMAIN/s: DNA-directed DNA polymerase, family A, palm domain (InterPro:I…	PF01612,PF00476	PTHR10133,PTHR10133:SF34	-	2.7.7.7	K02335	GO:0008408,GO:0006139,GO:0003676,GO:0006260,GO:0003887,GO:0003677	-	-	-	-	-	-	-	-	-	-	-	-	-
Potri.011G137200	1	1	['Se82']	["5'"]	6338	6.16813	yes	98	['ribonucleoprotein complex biogenesis', 'cellular component biogenesis', 'cell volume homeostasis', 'regulation of cell size', 'tRNA metabolic process', 'ribosome biogenesis', 'ncRNA metabolic process', 'cellular component organization or biogenesis']	Potri.011G137200	PF07734,PF00646	PTHR32133,PTHR32133:SF136	-	-	-	GO:0005515	-	AT4G12560	CPR30	F-box and associated interaction domains-containing protein	F-box and associated interaction domains-containing protein	Encodes CPR1 (Constitutive Expresser of PR Genes 1, also known as CPR30), a F-Box protein that functions as a negative regulator of defense response and targets resistance proteins.	CONSTITUTIVE EXPRESSER OF PR GENES 30 (CPR30); FUNCTIONS IN: molecular_function unknown; INVOLVED IN: negative regulation of defense response; LOCATED IN: nucleus, cytoplasm; EXPRESSED IN: 8 plant structures; CONTAINS InterPro DOMAIN/s: F-box domain, cyclin-like (InterPro:IPR001810), F-box domain, Skp2-like (InterPro:IPR022364), F-box associated domain, type 1 (InterPro:IPR006527), F-box associat…	PF00646,PF07734	PTHR32133,PTHR32133:SF121	-	-	-	GO:0005515	-	-	-	-	-	-	-	-	-	-	-	-	-
Potri.011G137300	1	1	['Se82']	["5'"]	9953	6.16813	-	-	-	Potri.011G137300	PF03092	PTHR31585,PTHR31585:SF7	-	-	-	GO:0016021,GO:0006810	-	AT5G54860	-	Major facilitator superfamily protein	Major facilitator superfamily protein	-	Major facilitator superfamily protein; FUNCTIONS IN: transporter activity; INVOLVED IN: transport; LOCATED IN: endomembrane system, membrane; EXPRESSED IN: 23 plant structures; EXPRESSED DURING: 15 growth stages; CONTAINS InterPro DOMAIN/s: Major facilitator superfamily, general substrate transporter (InterPro:IPR016196), Biopterin transport-related protein BT1 (InterPro:IPR004324); BEST Arabidop…	PF07690	PTHR31585,PTHR31585:SF7	-	-	-	GO:0055085,GO:0016021	-	-	-	-	-	-	-	-	-	-	-	-	-
Potri.002G259400	1	1	['Se82']	["3'"]	5225	6.09474	-	-	-	Potri.002G259400	-	PTHR34657,PTHR34657:SF2	-	-	-	-	-	AT1G04000	-	-	-	-	unknown protein; BEST Arabidopsis thaliana protein match is: unknown protein (TAIR:AT5G44060.1); Has 62 Blast hits to 62 proteins in 10 species: Archae - 0; Bacteria - 0; Metazoa - 0; Fungi - 0; Plants - 62; Viruses - 0; Other Eukaryotes - 0 (source: NCBI BLink).	-	PTHR34657,PTHR34657:SF2	-	-	-	-	-	-	-	-	-	-	-	-	-	-	-	-	-
Potri.002G259500	1	1	['Se82']	["5'"]	307	6.09474	-	-	-	Potri.002G259500	-	-	-	-	-	-	-	AT3G23165	LCR42	low-molecular-weight cysteine-rich 42	low-molecular-weight cysteine-rich 42	Encodes a member of a family of small,secreted, cysteine rich protein with sequence similarity to the PCP (pollen coat protein) gene family.	low-molecular-weight cysteine-rich 42 (LCR42); LOCATED IN: endomembrane system; CONTAINS InterPro DOMAIN/s: S locus-related glycoprotein 1 binding pollen coat (InterPro:IPR010851); BEST Arabidopsis thaliana protein match is: low-molecular-weight cysteine-rich 41 (TAIR:AT3G04943.1); Has 35333 Blast hits to 34131 proteins in 2444 species: Archae - 798; Bacteria - 22429; Metazoa - 974; Fungi - 991; …	-	-	-	-	-	-	-	-	-	-	-	-	-	-	-	-	-	-	-
Potri.002G259600	1	1	['Se82']	["5'"]	1883	6.09474	yes	457	['carbohydrate derivative biosynthetic process']	Potri.002G259600	PF00549,PF08442	PTHR11815,PTHR11815:SF1	-	6.2.1.5	K01900	GO:0008152,GO:0003824	-	AT2G20420	-	ATP citrate lyase (ACL) family protein	ATP citrate lyase (ACL) family protein	-	ATP citrate lyase (ACL) family protein; FUNCTIONS IN: succinate-CoA ligase (GDP-forming) activity, copper ion binding, ATP binding; INVOLVED IN: response to cadmium ion, metabolic process; LOCATED IN: mitochondrion; EXPRESSED IN: 26 plant structures; EXPRESSED DURING: 16 growth stages; CONTAINS InterPro DOMAIN/s: Succinyl-CoA synthetase, beta subunit (InterPro:IPR005809), Succinyl-CoA synthetase,…	PF00549,PF08442	PTHR11815,PTHR11815:SF1	-	6.2.1.5	K01900	GO:0008152,GO:0003824	-	-	-	-	-	-	-	-	-	-	-	-	-
Potri.002G259700	1	1	['Se82']	["5'"]	6956	6.09474	yes	177	['cell redox homeostasis', 'cellular homeostasis', 'homeostatic process', 'regulation of biological quality']	Potri.002G259700	PF00890,PF05199	PTHR10668,PTHR10668:SF81	-	1.1.3.20	K17756	GO:0055114,GO:0016614	-	AT4G28570	-	Long-chain fatty alcohol dehydrogenase family protein	Long-chain fatty alcohol dehydrogenase family protein	-	Long-chain fatty alcohol dehydrogenase family protein; FUNCTIONS IN: electron carrier activity, oxidoreductase activity, acting on CH-OH group of donors, FAD binding; LOCATED IN: endoplasmic reticulum; EXPRESSED IN: 25 plant structures; EXPRESSED DURING: 13 growth stages; CONTAINS InterPro DOMAIN/s: Glucose-methanol-choline oxidoreductase, N-terminal (InterPro:IPR000172), Glucose-methanol-choline…	PF00890,PF05199	-	-	1.1.3.20	K17756	GO:0055114,GO:0016614	-	-	-	-	-	-	-	-	-	-	-	-	-
Potri.004G152000	15	2	['K39', 'Cu65']	["5'", "3'"]	136	12.8827	yes	221	['developmental process']	Potri.004G152000	PF13041,PF01535	PTHR24015,PTHR24015:SF714	-	-	-	-	-	AT3G18840	-	Tetratricopeptide repeat (TPR)-like superfamily protein	Tetratricopeptide repeat (TPR)-like superfamily protein	-	Tetratricopeptide repeat (TPR)-like superfamily protein; CONTAINS InterPro DOMAIN/s: Pentatricopeptide repeat (InterPro:IPR002885); BEST Arabidopsis thaliana protein match is: Pentatricopeptide repeat (PPR) superfamily protein (TAIR:AT2G13600.1); Has 42936 Blast hits to 13106 proteins in 190 species: Archae - 0; Bacteria - 3; Metazoa - 51; Fungi - 30; Plants - 42456; Viruses - 0; Other Eukaryotes…	PF13041,PF01535	PTHR24015,PTHR24015:SF714	-	-	-	-	-	-	-	-	-	picked by multiple phenotypes	-	-	-	-	-	-	-
Potri.004G152100	15	2	['K39', 'Cu65']	["5'", "3'"]	439	12.8827	-	-	-	Potri.004G152100	PF00294	PTHR10584,PTHR10584:SF188	KOG2855	-	-	-	-	AT1G49350	-	pfkB-like carbohydrate kinase family protein	pfkB-like carbohydrate kinase family protein	-	pfkB-like carbohydrate kinase family protein; FUNCTIONS IN: kinase activity, ribokinase activity; INVOLVED IN: D-ribose metabolic process; LOCATED IN: cellular_component unknown; EXPRESSED IN: 22 plant structures; EXPRESSED DURING: 13 growth stages; CONTAINS InterPro DOMAIN/s: Carbohydrate/purine kinase (InterPro:IPR011611), Ribokinase (InterPro:IPR002139), Carbohydrate/puine kinase, PfkB, conser…	PF00294	PTHR10584,PTHR10584:SF188	KOG2855	2.7.1.83	-	-	-	-	-	-	-	picked by multiple phenotypes	-	-	-	-	-	-	-
Potri.004G152200	9	1	['Cu65']	["5'"]	3168	12.8827	-	-	-	-	-	-	-	-	-	-	-	-	-	-	-	-	-	-	-	-	-	-	-	-	-	-	-	-	-	-	-	-	-	-	-	-
Potri.017G125100	1	1	['Cu65']	["5'"]	9128	9.04431	yes	500	['translation', 'peptide biosynthetic process', 'amide biosynthetic process', 'peptide metabolic process', 'cellular amide metabolic process', 'cellular macromolecule biosynthetic process', 'organonitrogen compound biosynthetic process', 'photosynthesis']	Potri.017G125100	PF13410,PF13417	PTHR11260,PTHR11260:SF171	KOG1422	1.8.5.1	-	GO:0005515	-	AT5G16710	DHAR3	dehydroascorbate reductase 1	dehydroascorbate reductase 1	The protein undergoes thiolation following treatment with the oxidant tert-butylhydroperoxide.	dehydroascorbate reductase 1 (DHAR3); FUNCTIONS IN: glutathione dehydrogenase (ascorbate) activity; INVOLVED IN: protein amino acid glutathionylation; LOCATED IN: chloroplast stroma, chloroplast, chloroplast envelope; EXPRESSED IN: 23 plant structures; EXPRESSED DURING: 14 growth stages; CONTAINS InterPro DOMAIN/s: Thioredoxin fold (InterPro:IPR012335), Glutathione S-transferase, C-terminal-like …	PF13410,PF13417	PTHR11260,PTHR11260:SF171	KOG1422	2.5.1.18,1.8.5.1	-	GO:0005515	-	-	-	-	-	-	-	-	-	-	-	-	-
Potri.017G124900	1	1	['Cu65']	["5'"]	2468	9.04431	-	-	-	Potri.017G124900	-	-	-	-	-	-	-	-	-	-	-	-	-	-	-	-	-	-	-	-	-	-	-	-	-	-	-	-	-	-	-	-
Potri.017G125000	1	1	['Cu65']	["5'"]	4087	9.04431	-	-	-	Potri.017G125000	PF09177	PTHR34949,PTHR34949:SF2	-	-	-	GO:0048193,GO:0016020	-	AT1G27700	-	Syntaxin/t-SNARE family protein	Syntaxin/t-SNARE family protein	-	Syntaxin/t-SNARE family protein; INVOLVED IN: Golgi vesicle transport, vesicle-mediated transport; LOCATED IN: nucleus; EXPRESSED IN: 24 plant structures; EXPRESSED DURING: 15 growth stages; CONTAINS InterPro DOMAIN/s: t-SNARE (InterPro:IPR010989), Syntaxin 6, N-terminal (InterPro:IPR015260); BEST Arabidopsis thaliana protein match is: Syntaxin/t-SNARE family protein (TAIR:AT4G30240.1); Has 134 B…	PF09177	PTHR19957,PTHR19957:SF118	-	-	-	GO:0048193,GO:0016020	-	-	-	-	-	-	-	-	-	-	-	-	-
Potri.017G124800	1	1	['Cu65']	["3'"]	148	9.04431	-	-	-	Potri.017G124800	PF00977	PTHR21235,PTHR21235:SF23	KOG3055	5.3.1.16	K01814	GO:0000105	-	AT2G36230	APG10	Aldolase-type TIM barrel family protein	Aldolase-type TIM barrel family protein	Encodes a BBMII isomerase involved in histidine biosynthesis.	ALBINO AND PALE GREEN 10 (APG10); FUNCTIONS IN: 1-(5-phosphoribosyl)-5-[(5-phosphoribosylamino)methylideneamino]imidazole-4-carboxamide isomerase activity; INVOLVED IN: histidine biosynthetic process; LOCATED IN: chloroplast; EXPRESSED IN: 21 plant structures; EXPRESSED DURING: 13 growth stages; CONTAINS InterPro DOMAIN/s: Aldolase-type TIM barrel (InterPro:IPR013785), Ribulose-phosphate binding …	PF00977	PTHR21235,PTHR21235:SF23	KOG3055	5.3.1.16	K01814	GO:0000105	-	-	-	-	-	-	-	-	-	-	-	-	-
Potri.017G124700	1	1	['Cu65']	["3'"]	5034	9.04431	-	-	-	Potri.017G124700	PF00348	PTHR12001,PTHR12001:SF52	KOG0776	2.5.1.29	K13789	GO:0008299	-	AT4G36810	GGPS1	geranylgeranyl pyrophosphate synthase 1	geranylgeranyl pyrophosphate synthase 1	Encodes a protein with geranylgeranyl pyrophosphate synthase activity involved in isoprenoid biosynthesis. The enzyme appears to be targeted to the chloroplast in epidermal cells and guard cells of leaves, and in etioplasts in roots.	geranylgeranyl pyrophosphate synthase 1 (GGPS1); FUNCTIONS IN: farnesyltranstransferase activity; INVOLVED IN: isoprenoid biosynthetic process; LOCATED IN: etioplast, chloroplast; EXPRESSED IN: 23 plant structures; EXPRESSED DURING: 13 growth stages; CONTAINS InterPro DOMAIN/s: Polyprenyl synthetase-related (InterPro:IPR017446), Terpenoid synthase (InterPro:IPR008949), Polyprenyl synthetase (Inte…	PF00348	PTHR12001,PTHR12001:SF52	KOG0776	2.5.1.29,2.5.1.10,2.5.1.1	K13789	GO:0008299	-	-	-	-	-	-	-	-	-	-	-	-	-
Potri.017G124600	1	1	['Cu65']	["3'"]	7128	9.04431	-	-	-	Potri.017G124600	PF00348	PTHR12001,PTHR12001:SF52	KOG0776	2.5.1.29	-	GO:0008299	-	AT4G36810	GGPS1	geranylgeranyl pyrophosphate synthase 1	geranylgeranyl pyrophosphate synthase 1	Encodes a protein with geranylgeranyl pyrophosphate synthase activity involved in isoprenoid biosynthesis. The enzyme appears to be targeted to the chloroplast in epidermal cells and guard cells of leaves, and in etioplasts in roots.	geranylgeranyl pyrophosphate synthase 1 (GGPS1); FUNCTIONS IN: farnesyltranstransferase activity; INVOLVED IN: isoprenoid biosynthetic process; LOCATED IN: etioplast, chloroplast; EXPRESSED IN: 23 plant structures; EXPRESSED DURING: 13 growth stages; CONTAINS InterPro DOMAIN/s: Polyprenyl synthetase-related (InterPro:IPR017446), Terpenoid synthase (InterPro:IPR008949), Polyprenyl synthetase (Inte…	PF00348	PTHR12001,PTHR12001:SF52	KOG0776	2.5.1.29,2.5.1.10,2.5.1.1	K13789	GO:0008299	-	-	-	-	-	-	-	-	-	-	-	-	-
Potri.017G124500	1	1	['Cu65']	["3'"]	8414	9.04431	-	-	-	Potri.017G124500	PF10458,PF08264,PF00133	PTHR11946,PTHR11946:SF76	-	6.1.1.9	K01873	GO:0006438,GO:0005737,GO:0005524,GO:0004832,GO:0000166,GO:0006418,GO:0004812	-	AT5G16715	EMB2247	ATP binding;valine-tRNA ligases;aminoacyl-tRNA ligases;nucleotide binding;ATP binding;aminoacyl-tRNA ligases	ATP binding;valine-tRNA ligases;aminoacyl-tRNA ligases;nucleotide binding;ATP binding;aminoacyl-tRNA ligases	-	embryo defective 2247 (EMB2247); FUNCTIONS IN: valine-tRNA ligase activity, nucleotide binding, aminoacyl-tRNA ligase activity, ATP binding; INVOLVED IN: tRNA aminoacylation for protein translation, embryo development ending in seed dormancy; LOCATED IN: chloroplast stroma, chloroplast; EXPRESSED IN: 19 plant structures; EXPRESSED DURING: 13 growth stages; CONTAINS InterPro DOMAIN/s: tRNA-binding…	PF10458,PF08264,PF00133	PTHR11946,PTHR11946:SF76	-	6.1.1.9	K01873	GO:0006438,GO:0005737,GO:0005524,GO:0004832,GO:0000166,GO:0006418,GO:0004812	-	-	-	-	-	-	-	-	-	-	-	-	-
Potri.004G152700	12	1	['Cu65']	["5'", "3'"]	3956	8.61439	-	-	-	Potri.004G152700	-	PTHR35989,PTHR35989:SF1	-	-	-	-	-	AT1G11760	MED32	-	-	-	MED32; Has 41 Blast hits to 40 proteins in 14 species: Archae - 0; Bacteria - 0; Metazoa - 0; Fungi - 0; Plants - 41; Viruses - 0; Other Eukaryotes - 0 (source: NCBI BLink).	-	PTHR35989,PTHR35989:SF1	-	-	-	-	-	-	-	-	-	-	-	-	-	-	-	-	-
Potri.004G152500	11	1	['Cu65']	["5'", 'in gene', "3'"]	0	8.61439	-	-	-	Potri.004G152500	-	PTHR34272	-	-	-	-	-	AT2G16190	-	-	-	-	BEST Arabidopsis thaliana protein match is: hydroxyproline-rich glycoprotein family protein (TAIR:AT1G49330.1); Has 77 Blast hits to 77 proteins in 25 species: Archae - 0; Bacteria - 0; Metazoa - 6; Fungi - 13; Plants - 56; Viruses - 0; Other Eukaryotes - 2 (source: NCBI BLink).	-	-	-	-	-	-	-	-	-	-	-	-	-	-	-	-	-	-	-
Potri.004G152600	12	1	['Cu65']	["5'", 'in gene', "3'"]	0	8.61439	-	-	-	Potri.004G152600	-	PTHR34272	-	-	-	-	-	AT1G49330	-	hydroxyproline-rich glycoprotein family protein	hydroxyproline-rich glycoprotein family protein	-	hydroxyproline-rich glycoprotein family protein; BEST Arabidopsis thaliana protein match is: unknown protein (TAIR:AT2G16190.1); Has 882 Blast hits to 731 proteins in 140 species: Archae - 0; Bacteria - 49; Metazoa - 218; Fungi - 71; Plants - 381; Viruses - 66; Other Eukaryotes - 97 (source: NCBI BLink).	-	PTHR34272	-	-	-	-	-	-	-	-	-	-	-	-	-	-	-	-	-
Potri.004G152400	11	1	['Cu65']	["3'"]	3601	8.61439	yes	252	['vesicle-mediated transport', 'cellular localization']	Potri.004G152400	PF00613,PF00454	PTHR10048,PTHR10048:SF15	-	2.7.1.67	K00888	GO:0016773,GO:0048015,GO:0046854	-	AT1G49340	ATPI4K ALPHA	Phosphatidylinositol 3- and 4-kinase family protein	Phosphatidylinositol 3- and 4-kinase family protein	Encodes a phosphatidylinositol 4-kinase that is expressed in inflorescences and shoots.	ATPI4K ALPHA; FUNCTIONS IN: 1-phosphatidylinositol 4-kinase activity, inositol or phosphatidylinositol kinase activity; INVOLVED IN: protein amino acid phosphorylation; LOCATED IN: plasma membrane; EXPRESSED IN: shoot, male gametophyte, flower, pollen tube; EXPRESSED DURING: L mature pollen stage, M germinated pollen stage; CONTAINS InterPro DOMAIN/s: Phosphoinositide 3-kinase, accessory (PIK) do…	PF00613,PF00454	PTHR10048,PTHR10048:SF15	-	2.7.1.67	K00888	GO:0016773,GO:0048015,GO:0046854	-	-	-	-	coexpressed genes enriched in transport-related GO-BP terms	-	-	-	-	-	-	-	-
Potri.004G151900	7	2	['K39', 'Cu65']	["5'", 'in gene', "3'"]	0	8.284	-	-	-	Potri.004G151900	-	-	-	-	-	-	-	AT4G36730	GBF1	G-box binding factor 1	G-box binding factor 1	member of a gene family encoding basic leucine zipper proteins (GBFs) which bind the G-box	G-box binding factor 1 (GBF1); CONTAINS InterPro DOMAIN/s: Basic-leucine zipper (bZIP) transcription factor (InterPro:IPR004827), G-box binding, MFMR (InterPro:IPR012900), bZIP transcription factor, bZIP-1 (InterPro:IPR011616); BEST Arabidopsis thaliana protein match is: basic region/leucine zipper transcription factor 16 (TAIR:AT2G35530.1); Has 3891 Blast hits to 3827 proteins in 347 species: Ar…	PF00170,PF07777	PTHR22952,PTHR22952:SF123	KOG3119	-	K09060	GO:0043565,GO:0006355,GO:0003700	-	-	-	-	-	picked by multiple phenotypes	-	-	-	-	-	-	-
Potri.003G154200	2	1	['Cu65']	["5'"]	1501	8.27819	yes	351	['response to auxin']	Potri.003G154200	-	-	-	-	-	-	-	-	-	-	-	-	-	-	-	-	-	-	-	-	-	-	-	-	-	-	-	-	-	-	-	-
Potri.003G154300	2	1	['Cu65']	["5'"]	1501	8.27819	-	-	-	-	-	-	-	-	-	-	-	-	-	-	-	-	-	-	-	-	-	-	-	-	-	-	-	-	-	-	-	-	-	-	-	-
Potri.003G154000	2	1	['Cu65']	["3'"]	8178	8.27819	-	-	-	Potri.003G154000	-	-	-	-	-	-	-	-	-	-	-	-	-	-	-	-	-	-	-	-	-	-	-	-	-	-	-	-	-	-	-	-
Potri.003G154100	2	1	['Cu65']	["3'"]	50	8.27819	-	-	-	Potri.003G154100	-	-	-	-	-	-	-	-	-	-	-	-	-	-	-	-	-	-	-	-	-	-	-	-	-	-	-	-	-	-	-	-
Potri.T040500	1	1	['Cu65']	["3'"]	4821	8.10735	-	-	-	Potri.T040500	PF14380,PF13947	PTHR33355,PTHR33355:SF5	-	-	-	GO:0030247	-	AT1G11915	-	-	-	-	unknown protein; FUNCTIONS IN: molecular_function unknown; INVOLVED IN: biological_process unknown; LOCATED IN: endomembrane system; EXPRESSED IN: root; BEST Arabidopsis thaliana protein match is: unknown protein (TAIR:AT3G17350.1); Has 261 Blast hits to 261 proteins in 13 species: Archae - 0; Bacteria - 0; Metazoa - 0; Fungi - 0; Plants - 261; Viruses - 0; Other Eukaryotes - 0 (source: NCBI BLin…	PF13947	PTHR33355,PTHR33355:SF5	-	-	-	GO:0030247	-	-	-	-	-	-	-	-	-	-	-	-	-
Potri.T040400	1	1	['Cu65']	["3'"]	7081	8.10735	-	-	-	Potri.T040400	PF00544	PTHR31683,PTHR31683:SF18	-	4.2.2.2	-	-	-	AT1G11920	-	Pectin lyase-like superfamily protein	Pectin lyase-like superfamily protein	-	Pectin lyase-like superfamily protein; FUNCTIONS IN: lyase activity, pectate lyase activity; INVOLVED IN: biological_process unknown; LOCATED IN: endomembrane system; EXPRESSED IN: flower; EXPRESSED DURING: petal differentiation and expansion stage; CONTAINS InterPro DOMAIN/s: Pectin lyase fold/virulence factor (InterPro:IPR011050), AmbAllergen (InterPro:IPR018082), Pectate lyase/Amb allergen (In…	PF00544	PTHR31683,PTHR31683:SF18	-	4.2.2.2	K01728	-	-	-	-	-	-	-	-	-	-	-	-	-	-
Potri.005G013600	1	1	['Cu65']	["5'"]	5194	8.04287	yes	500	['protein ubiquitination', 'protein modification by small protein conjugation', 'protein modification by small protein conjugation or removal', 'cellular protein modification process', 'protein modification process', 'macromolecule modification', 'lipid transport', 'lipid localization', 'organophosphate ester transport', 'phospholipid transport']	Potri.005G013600	PF14226,PF03171	PTHR10209,PTHR10209:SF124	KOG0143	1.14.11.11,1.14.11.14	-	GO:0055114,GO:0016491	-	AT4G10500	-	2-oxoglutarate (2OG) and Fe(II)-dependent oxygenase superfamily protein	2-oxoglutarate (2OG) and Fe(II)-dependent oxygenase superfamily protein	-	2-oxoglutarate (2OG) and Fe(II)-dependent oxygenase superfamily protein; FUNCTIONS IN: oxidoreductase activity, acting on paired donors, with incorporation or reduction of molecular oxygen, 2-oxoglutarate as one donor, and incorporation of one atom each of oxygen into both donors, oxidoreductase activity; INVOLVED IN: secondary metabolic process; EXPRESSED IN: 12 plant structures; EXPRESSED DURIN…	PF14226,PF03171	PTHR10209,PTHR10209:SF196	KOG0143	1.14.11.9	-	GO:0055114,GO:0016491	-	-	-	-	-	-	-	-	-	-	-	-	-
Potri.005G013500	1	1	['Cu65']	["3'"]	733	8.04287	-	-	-	Potri.005G013500	-	-	-	-	-	-	-	-	-	-	-	-	-	-	-	-	-	-	-	-	-	-	-	-	-	-	-	-	-	-	-	-
Potri.005G013400	1	1	['Cu65']	["3'"]	9760	8.04287	yes	186	['regulation of transcription, DNA-templated', 'regulation of nucleic acid-templated transcription', 'regulation of RNA biosynthetic process', 'regulation of RNA metabolic process', 'regulation of biosynthetic process', 'regulation of macromolecule biosynthetic process', 'regulation of cellular biosynthetic process', 'regulation of nucleobase-containing compound metabolic process', 'regulation of…	Potri.005G013400	PF13855	PTHR27004,PTHR27004:SF11	KOG0472	-	-	GO:0005515	-	AT1G74190	AtRLP15	receptor like protein 15	receptor like protein 15	-	receptor like protein 15 (RLP15); INVOLVED IN: signal transduction; LOCATED IN: endomembrane system; CONTAINS InterPro DOMAIN/s: Leucine-rich repeat-containing N-terminal domain, type 2 (InterPro:IPR013210), Leucine-rich repeat (InterPro:IPR001611); BEST Arabidopsis thaliana protein match is: receptor like protein 13 (TAIR:AT1G74170.1); Has 128946 Blast hits to 31204 proteins in 1189 species: Arc…	PF08263,PF00560,PF13855	PTHR27004,PTHR27004:SF29	KOG0472	2.7.11.1	-	GO:0005515	-	-	-	-	-	-	-	-	-	-	-	-	-
Potri.013G099800	1	1	['Cu65']	["5'"]	3439	7.95468	-	-	-	Potri.013G099800	PF00013	PTHR10288,PTHR10288:SF145	KOG1676	-	K13210	GO:0003723	-	AT4G10070	-	KH domain-containing protein	KH domain-containing protein	-	KH domain-containing protein; FUNCTIONS IN: RNA binding, nucleic acid binding; INVOLVED IN: biological_process unknown; LOCATED IN: cellular_component unknown; EXPRESSED IN: 23 plant structures; EXPRESSED DURING: 13 growth stages; CONTAINS InterPro DOMAIN/s: K Homology (InterPro:IPR004087), K Homology, type 1, subgroup (InterPro:IPR018111), K Homology, type 1 (InterPro:IPR004088); BEST Arabidopsi…	PF00013	PTHR10288,PTHR10288:SF145	KOG1676	-	K13210	GO:0003723	-	-	-	-	-	-	-	-	-	-	-	-	-
Potri.011G125900	1	1	['Cu65']	["5'"]	241	7.91009	yes	500	['protein ubiquitination', 'protein modification by small protein conjugation', 'protein modification by small protein conjugation or removal', 'cellular protein modification process', 'protein modification process', 'macromolecule modification']	Potri.011G125900	PF00249	PTHR10641,PTHR10641:SF586	KOG0048	-	K09422	-	MYB	AT4G21440	ATM4	MYB-like 102	MYB-like 102	Encodes a MYB transcription factor involved in wounding and osmotic stress response. Member of the R2R3 factor gene family.	MYB-like 102 (MYB102); CONTAINS InterPro DOMAIN/s: SANT, DNA-binding (InterPro:IPR001005), Homeodomain-like (InterPro:IPR009057), Myb, DNA-binding (InterPro:IPR014778), HTH transcriptional regulator, Myb-type, DNA-binding (InterPro:IPR017930), Homeodomain-related (InterPro:IPR012287), Myb transcription factor (InterPro:IPR015495); BEST Arabidopsis thaliana protein match is: myb domain protein 74 …	PF00249	PTHR10641,PTHR10641:SF606	KOG0048	-	K09422	-	-	-	-	-	Direct function in ion homeostasis, potential transport function, or found regulated/related to response to ions or osmotic stress	-	-	-	-	-	-	-	-
Potri.011G125800	1	1	['Cu65']	["3'"]	5298	7.91009	-	-	-	Potri.011G125800	PF02148,PF00627,PF00443	PTHR24006,PTHR24006:SF449	-	3.4.19.12	K11836	GO:0008270,GO:0036459,GO:0016579	-	AT3G20630	ATUBP14	ubiquitin-specific protease 14	ubiquitin-specific protease 14	Encodes a ubiquitin-specific protease. Identical to TTN6. Loss of function mutations are embryo lethals, having development arrested at the preglobular/globular stage. Also involved in root responses to phosphate deficiency.	ubiquitin-specific protease 14 (UBP14); CONTAINS InterPro DOMAIN/s: Zinc finger, UBP-type (InterPro:IPR001607), Ubiquitin-associated/translation elongation factor EF1B, N-terminal, eukaryote (InterPro:IPR015940), Ubiquitin-associated/translation elongation factor EF1B, N-terminal (InterPro:IPR000449), Peptidase C19, ubiquitin carboxyl-terminal hydrolase 2, conserved site (InterPro:IPR018200), Pep…	PF13423,PF02148,PF00627	PTHR24006,PTHR24006:SF22	-	3.4.19.12	K11836	GO:0008270	-	-	-	-	Direct function in ion homeostasis, potential transport function, or found regulated/related to response to ions or osmotic stress	-	-	-	-	-	-	-	-
Potri.008G130200	9	1	['Cu65']	["3'"]	2039	7.82102	yes	500	['vesicle-mediated transport']	Potri.008G130200	PF00485	PTHR10285,PTHR10285:SF53	KOG4203	2.7.1.48	-	GO:0016301,GO:0008152,GO:0005524	-	AT2G01460	-	P-loop containing nucleoside triphosphate hydrolases superfamily protein	P-loop containing nucleoside triphosphate hydrolases superfamily protein	-	P-loop containing nucleoside triphosphate hydrolases superfamily protein; FUNCTIONS IN: nucleoside-triphosphatase activity, kinase activity, nucleotide binding, phosphotransferase activity, alcohol group as acceptor, ATP binding; INVOLVED IN: biosynthetic process, metabolic process; LOCATED IN: cellular_component unknown; EXPRESSED IN: 6 plant structures; EXPRESSED DURING: 4 anthesis; CONTAINS In…	PF00485	PTHR10285,PTHR10285:SF53	KOG4203	2.7.1.48	-	GO:0016301,GO:0008152,GO:0005524	-	-	-	-	coexpressed genes enriched in transport-related GO-BP terms	-	-	-	-	-	-	-	-
Potri.008G130300	9	1	['Cu65']	['in gene', "3'"]	0	7.82102	-	-	-	Potri.008G130300	-	PTHR23284	KOG0771	-	K14003	-	-	AT2G01470	ATSEC12	SEC12P-like 2 protein	SEC12P-like 2 protein	Sec12p-like protein (GTP exchange protein) that functionally complements yeast sec12 null mutant. Protein is localized to the ER.	SEC12P-like 2 protein (STL2P); FUNCTIONS IN: nucleotide binding; INVOLVED IN: ER to Golgi vesicle-mediated transport; LOCATED IN: integral to endoplasmic reticulum membrane, endoplasmic reticulum, plasma membrane, membrane; EXPRESSED IN: 25 plant structures; EXPRESSED DURING: 13 growth stages; CONTAINS InterPro DOMAIN/s: WD40 repeat-like-containing domain (InterPro:IPR011046), WD40-repeat-contain…	-	PTHR23284	KOG0771	-	K14003	-	-	-	-	-	-	-	-	-	-	-	-	-	-
Potri.008G130400	9	1	['Cu65']	["5'"]	1707	7.82102	yes	442	['cell redox homeostasis', 'cellular homeostasis', 'homeostatic process', 'regulation of biological quality', 'regulation of biological process', 'biological regulation', 'regulation of cellular process']	Potri.008G130400	PF01740,PF00916	PTHR11814,PTHR11814:SF93	-	-	K17471	GO:0016021,GO:0015116,GO:0008272,GO:0055085,GO:0016020,GO:0008271	-	AT1G23090	AST91	sulfate transporter 91	sulfate transporter 91	Encodes AST91 mRNA for sulfate transporter.	sulfate transporter 91 (AST91); FUNCTIONS IN: sulfate transmembrane transporter activity; INVOLVED IN: sulfate transport, transport, transmembrane transport; LOCATED IN: integral to membrane, membrane; EXPRESSED IN: 22 plant structures; EXPRESSED DURING: 13 growth stages; CONTAINS InterPro DOMAIN/s: Sulphate transporter (InterPro:IPR011547), Sulphate transporter/antisigma-factor antagonist STAS (…	PF01740,PF00916	PTHR11814,PTHR11814:SF93	-	-	K17471	GO:0016021,GO:0015116,GO:0008272,GO:0055085,GO:0016020,GO:0008271	-	-	GO:0005215	transporter activity	coexpressed genes enriched in transport-related GO-BP terms	-	-	-	-	-	-	-	-
Potri.004G077700	2	1	['Cu65']	['in gene']	0	7.78516	yes	500	['cell wall modification', 'external encapsulating structure organization', 'cell wall organization', 'cell wall organization or biogenesis', 'sucrose metabolic process', 'disaccharide metabolic process', 'oligosaccharide metabolic process', 'regulation of gene expression']	Potri.004G077700	PF13086,PF13087	PTHR10887,PTHR10887:SF358	-	-	K10706	-	-	AT1G65780	-	P-loop containing nucleoside triphosphate hydrolases superfamily protein	P-loop containing nucleoside triphosphate hydrolases superfamily protein	-	P-loop containing nucleoside triphosphate hydrolases superfamily protein; BEST Arabidopsis thaliana protein match is: P-loop containing nucleoside triphosphate hydrolases superfamily protein (TAIR:AT1G65810.1); Has 5699 Blast hits to 4991 proteins in 919 species: Archae - 198; Bacteria - 1488; Metazoa - 1292; Fungi - 1154; Plants - 656; Viruses - 49; Other Eukaryotes - 862 (source: NCBI BLink).	PF13086,PF13087	PTHR10887,PTHR10887:SF358	-	-	K10706	-	-	-	-	-	-	-	-	-	-	-	-	-	-
Potri.004G077800	2	1	['Cu65']	["5'"]	5134	7.78516	-	-	-	Potri.004G077800	PF13086,PF13087	PTHR10887,PTHR10887:SF358	KOG1801	-	K10706	-	-	AT1G65810	-	P-loop containing nucleoside triphosphate hydrolases superfamily protein	P-loop containing nucleoside triphosphate hydrolases superfamily protein	-	P-loop containing nucleoside triphosphate hydrolases superfamily protein; BEST Arabidopsis thaliana protein match is: P-loop containing nucleoside triphosphate hydrolases superfamily protein (TAIR:AT1G65780.1); Has 6257 Blast hits to 5371 proteins in 1056 species: Archae - 197; Bacteria - 1787; Metazoa - 1336; Fungi - 1200; Plants - 672; Viruses - 106; Other Eukaryotes - 959 (source: NCBI BLink).	PF13086,PF13087	PTHR10887,PTHR10887:SF358	-	-	K10706	-	-	-	-	-	-	-	-	-	-	-	-	-	-
Potri.004G077600	2	1	['Cu65']	["3'"]	1786	7.78516	yes	326	['carbohydrate metabolic process', 'sucrose metabolic process']	Potri.004G077600	PF13245,PF13087	PTHR10887,PTHR10887:SF372	KOG1801	-	K10706	-	-	AT1G65810	-	P-loop containing nucleoside triphosphate hydrolases superfamily protein	P-loop containing nucleoside triphosphate hydrolases superfamily protein	-	P-loop containing nucleoside triphosphate hydrolases superfamily protein; BEST Arabidopsis thaliana protein match is: P-loop containing nucleoside triphosphate hydrolases superfamily protein (TAIR:AT1G65780.1); Has 6257 Blast hits to 5371 proteins in 1056 species: Archae - 197; Bacteria - 1787; Metazoa - 1336; Fungi - 1200; Plants - 672; Viruses - 106; Other Eukaryotes - 959 (source: NCBI BLink).	PF13086,PF13087	PTHR10887,PTHR10887:SF358	-	-	K10706	-	-	-	-	-	-	-	-	-	-	-	-	-	-
Potri.012G118300	1	1	['Cu65']	['in gene']	0	7.49214	-	-	-	Potri.012G118300	PF12796,PF12313	PTHR24413,PTHR24413:SF124	-	-	-	-	-	AT5G45110	ATNPR3	NPR1-like protein 3	NPR1-like protein 3	Encodes NPR3, a paralog of NPR1. Involved in negative regulation of defense responses against bacterial and oomycete pathogens. npr3 mutants has elevated level of PR1 expression. Interacts with TGA2, TGA3, TGA5 and TGA6 in yeast two hybrid assays. NPR3 and NPR4 are receptors for the immune signal salicylic acid.	NPR1-like protein 3 (NPR3); INVOLVED IN: defense response to fungus, incompatible interaction, defense response to bacterium, incompatible interaction; LOCATED IN: chloroplast; EXPRESSED IN: 23 plant structures; EXPRESSED DURING: 13 growth stages; CONTAINS InterPro DOMAIN/s: BTB/POZ (InterPro:IPR013069), NPR1/NIM1 like, C-terminal (InterPro:IPR021094), BTB/POZ fold (InterPro:IPR011333), Ankyrin r…	PF13857,PF11900,PF00651,PF12313	PTHR24413,PTHR24413:SF124	-	-	K14508	GO:0005515	-	-	-	-	-	-	-	-	-	-	-	-	-
Potri.012G118500	1	1	['Cu65']	["5'"]	4979	7.49214	-	-	-	Potri.012G118500	PF00651,PF11900,PF12313	PTHR24413,PTHR24413:SF124	-	-	K14508	GO:0005515	-	AT5G45110	ATNPR3	NPR1-like protein 3	NPR1-like protein 3	Encodes NPR3, a paralog of NPR1. Involved in negative regulation of defense responses against bacterial and oomycete pathogens. npr3 mutants has elevated level of PR1 expression. Interacts with TGA2, TGA3, TGA5 and TGA6 in yeast two hybrid assays. NPR3 and NPR4 are receptors for the immune signal salicylic acid.	NPR1-like protein 3 (NPR3); INVOLVED IN: defense response to fungus, incompatible interaction, defense response to bacterium, incompatible interaction; LOCATED IN: chloroplast; EXPRESSED IN: 23 plant structures; EXPRESSED DURING: 13 growth stages; CONTAINS InterPro DOMAIN/s: BTB/POZ (InterPro:IPR013069), NPR1/NIM1 like, C-terminal (InterPro:IPR021094), BTB/POZ fold (InterPro:IPR011333), Ankyrin r…	PF13857,PF11900,PF00651,PF12313	PTHR24413,PTHR24413:SF124	-	-	K14508	GO:0005515	-	-	-	-	-	-	-	-	-	-	-	-	-
Potri.012G118400	1	1	['Cu65']	["5'"]	1276	7.49214	-	-	-	Potri.012G118400	PF02536	PTHR13068,PTHR13068:SF7	-	-	-	GO:0006355,GO:0005739,GO:0003690	-	AT4G19650	-	Mitochondrial transcription termination factor family protein	Mitochondrial transcription termination factor family protein	-	Mitochondrial transcription termination factor family protein; CONTAINS InterPro DOMAIN/s: Mitochodrial transcription termination factor-related (InterPro:IPR003690); BEST Arabidopsis thaliana protein match is: mitochondrial transcription termination factor-related / mTERF-related (TAIR:AT5G45113.1); Has 236 Blast hits to 231 proteins in 19 species: Archae - 0; Bacteria - 2; Metazoa - 5; Fungi - …	PF02536	PTHR13068,PTHR13068:SF7	KOG1267	-	-	GO:0006355,GO:0005739,GO:0003690	-	-	-	-	-	-	-	-	-	-	-	-	-
Potri.012G118200	1	1	['Cu65']	["3'"]	3486	7.49214	yes	440	['RNA processing']	Potri.012G118200	PF02536	PTHR13068,PTHR13068:SF7	KOG1267	-	-	GO:0006355,GO:0005739,GO:0003690	-	AT4G19650	-	Mitochondrial transcription termination factor family protein	Mitochondrial transcription termination factor family protein	-	Mitochondrial transcription termination factor family protein; CONTAINS InterPro DOMAIN/s: Mitochodrial transcription termination factor-related (InterPro:IPR003690); BEST Arabidopsis thaliana protein match is: mitochondrial transcription termination factor-related / mTERF-related (TAIR:AT5G45113.1); Has 236 Blast hits to 231 proteins in 19 species: Archae - 0; Bacteria - 2; Metazoa - 5; Fungi - …	PF02536	PTHR13068,PTHR13068:SF7	KOG1267	-	-	GO:0006355,GO:0005739,GO:0003690	-	-	-	-	-	-	-	-	-	-	-	-	-
Potri.005G239400	2	1	['Cu65']	["5'"]	5429	7.32514	-	-	-	Potri.005G239400	PF12899	PTHR31916,PTHR31916:SF13	-	3.2.1.26	-	GO:0033926	-	AT4G34860	-	Plant neutral invertase family protein	Plant neutral invertase family protein	-	Plant neutral invertase family protein; FUNCTIONS IN: catalytic activity, beta-fructofuranosidase activity; INVOLVED IN: sucrose catabolic process, using beta-fructofuranosidase; LOCATED IN: cytosol; EXPRESSED IN: 20 plant structures; EXPRESSED DURING: 11 growth stages; CONTAINS InterPro DOMAIN/s: Plant neutral invertase (InterPro:IPR006937), Six-hairpin glycosidase-like (InterPro:IPR008928); BES…	PF12899	PTHR31916,PTHR31916:SF15	-	3.2.1.26	-	GO:0033926	-	-	-	-	-	-	-	-	-	-	-	-	-
Potri.005G239500	2	1	['Cu65']	["5'"]	9119	7.32514	yes	500	['carboxylic acid metabolic process', 'oxoacid metabolic process', 'organic acid metabolic process', 'small molecule metabolic process', 'cellular amino acid metabolic process', 'amino acid activation', 'tRNA aminoacylation']	Potri.005G239500	-	PTHR35992	-	-	-	-	-	AT1G19980	-	cytomatrix protein-related	cytomatrix protein-related	-	cytomatrix protein-related; Has 8598 Blast hits to 6353 proteins in 629 species: Archae - 108; Bacteria - 984; Metazoa - 3794; Fungi - 795; Plants - 240; Viruses - 29; Other Eukaryotes - 2648 (source: NCBI BLink).	-	PTHR35992	-	-	-	-	-	-	-	-	-	-	-	LOC_Os04g02680	['B']	-	-	-	-
Potri.005G239300	2	1	['Cu65']	["5'"]	2397	7.32514	yes	500	['photosynthesis', 'photosynthesis, light harvesting', 'photosynthesis, light reaction', 'generation of precursor metabolites and energy', 'ATP metabolic process', 'proton motive force-driven ATP synthesis', 'ATP biosynthetic process', 'purine ribonucleotide metabolic process', 'purine ribonucleoside triphosphate biosynthetic process', 'purine ribonucleoside triphosphate metabolic process', 'ribo…	Potri.005G239300	PF00504	PTHR21649,PTHR21649:SF26	-	-	K08912	GO:0016020,GO:0009765	-	AT2G34430	LHB1B1	light-harvesting chlorophyll-protein complex II subunit B1	light-harvesting chlorophyll-protein complex II subunit B1	Photosystem II type I chlorophyll a/b-binding protein	light-harvesting chlorophyll-protein complex II subunit B1 (LHB1B1); FUNCTIONS IN: chlorophyll binding; INVOLVED IN: photosynthesis, light harvesting in photosystem II, photosynthesis; LOCATED IN: in 8 components; EXPRESSED IN: shoot, cotyledon, guard cell, cultured cell, leaf; CONTAINS InterPro DOMAIN/s: Chlorophyll A-B binding protein (InterPro:IPR001344); BEST Arabidopsis thaliana protein matc…	PF00504	PTHR21649,PTHR21649:SF26	-	-	K08912	GO:0016020,GO:0009765	-	-	-	-	-	-	-	-	-	-	-	-	-
Potri.005G239200	2	1	['Cu65']	["5'"]	154	7.32514	yes	500	['photosynthesis', 'photosynthesis, light harvesting', 'photosynthesis, light reaction', 'generation of precursor metabolites and energy', 'ATP metabolic process', 'proton motive force-driven ATP synthesis', 'ATP biosynthetic process', 'purine ribonucleoside triphosphate metabolic process', 'ribonucleoside triphosphate biosynthetic process', 'ribonucleoside triphosphate metabolic process', 'purin…	Potri.005G239200	PF00504	PTHR21649,PTHR21649:SF26	-	-	K08912	GO:0016020,GO:0009765	-	AT2G34430	LHB1B1	light-harvesting chlorophyll-protein complex II subunit B1	light-harvesting chlorophyll-protein complex II subunit B1	Photosystem II type I chlorophyll a/b-binding protein	light-harvesting chlorophyll-protein complex II subunit B1 (LHB1B1); FUNCTIONS IN: chlorophyll binding; INVOLVED IN: photosynthesis, light harvesting in photosystem II, photosynthesis; LOCATED IN: in 8 components; EXPRESSED IN: shoot, cotyledon, guard cell, cultured cell, leaf; CONTAINS InterPro DOMAIN/s: Chlorophyll A-B binding protein (InterPro:IPR001344); BEST Arabidopsis thaliana protein matc…	PF00504	PTHR21649,PTHR21649:SF26	-	-	K08912	GO:0016020,GO:0009765	-	-	-	-	-	-	-	-	-	-	-	-	-
Potri.019G029800	1	1	['Cu65']	["3'"]	9045	7.2993	-	-	-	Potri.019G029800	-	PTHR35481,PTHR35481:SF1	-	-	-	-	-	AT2G38430	-	-	-	-	unknown protein; BEST Arabidopsis thaliana protein match is: unknown protein (TAIR:AT3G54310.1); Has 35333 Blast hits to 34131 proteins in 2444 species: Archae - 798; Bacteria - 22429; Metazoa - 974; Fungi - 991; Plants - 531; Viruses - 0; Other Eukaryotes - 9610 (source: NCBI BLink).	-	PTHR35481,PTHR35481:SF1	-	-	-	-	-	-	-	-	-	-	-	-	-	-	-	-	-
Potri.019G029900	1	1	['Cu65']	["5'"]	7485	7.2993	yes	500	['cell wall modification', 'external encapsulating structure organization', 'cell wall organization', 'metal ion transport', 'cation transport', 'cell wall organization or biogenesis']	Potri.019G029900	-	PTHR35481,PTHR35481:SF1	-	-	-	-	-	AT2G38430	-	-	-	-	unknown protein; BEST Arabidopsis thaliana protein match is: unknown protein (TAIR:AT3G54310.1); Has 35333 Blast hits to 34131 proteins in 2444 species: Archae - 798; Bacteria - 22429; Metazoa - 974; Fungi - 991; Plants - 531; Viruses - 0; Other Eukaryotes - 9610 (source: NCBI BLink).	-	PTHR35481,PTHR35481:SF1	-	-	-	-	-	-	-	-	coexpressed genes enriched in transport-related GO-BP terms	-	-	-	-	-	-	-	-
Potri.002G248100	3	1	['Cu65']	["5'"]	7875	7.25571	-	-	-	Potri.002G248100	PF12854,PF13041	PTHR24015,PTHR24015:SF355	-	-	-	-	-	AT3G25210	-	Tetratricopeptide repeat (TPR)-like superfamily protein	Tetratricopeptide repeat (TPR)-like superfamily protein	-	Tetratricopeptide repeat (TPR)-like superfamily protein; FUNCTIONS IN: molecular_function unknown; INVOLVED IN: biological_process unknown; LOCATED IN: chloroplast; EXPRESSED IN: 19 plant structures; EXPRESSED DURING: 13 growth stages; CONTAINS InterPro DOMAIN/s: Pentatricopeptide repeat (InterPro:IPR002885); BEST Arabidopsis thaliana protein match is: Tetratricopeptide repeat (TPR)-like superfam…	PF13041	PTHR24015,PTHR24015:SF355	-	-	-	-	-	-	-	-	-	-	-	-	-	-	-	-	-
Potri.002G247900	3	1	['Cu65']	["3'"]	6871	7.25571	yes	500	['microtubule-based process', 'cell cycle process', 'DNA replication', 'mitotic cell cycle process', 'mitotic cell cycle', 'movement of cell or subcellular component', 'microtubule-based movement', 'cell cycle', 'nuclear chromosome segregation', 'nuclear division', 'organonitrogen compound biosynthetic process', 'chromosome segregation', 'mitotic nuclear division', 'mitotic sister chromatid segre…	Potri.002G247900	PF07983,PF00332	PTHR32227,PTHR32227:SF65	-	3.2.1.39	-	GO:0005975,GO:0004553	-	AT3G07320	-	O-Glycosyl hydrolases family 17 protein	O-Glycosyl hydrolases family 17 protein	-	O-Glycosyl hydrolases family 17 protein; FUNCTIONS IN: cation binding, hydrolase activity, hydrolyzing O-glycosyl compounds, catalytic activity; INVOLVED IN: carbohydrate metabolic process; LOCATED IN: plant-type cell wall; EXPRESSED IN: 24 plant structures; EXPRESSED DURING: 15 growth stages; CONTAINS InterPro DOMAIN/s: X8 (InterPro:IPR012946), Glycoside hydrolase, catalytic core (InterPro:IPR01…	PF07983,PF00332	PTHR32227,PTHR32227:SF65	-	3.2.1.39	-	GO:0005975,GO:0004553	-	-	-	-	-	-	-	-	-	-	-	-	-
Potri.002G248000	3	1	['Cu65']	["5'"]	2179	7.25571	-	-	-	Potri.002G248000	-	-	-	-	-	-	-	-	-	-	-	-	-	-	-	-	-	-	-	-	-	-	-	-	-	-	-	-	-	-	-	-
Potri.015G122700	1	1	['Cu65']	["3'"]	4698	7.22695	-	-	-	Potri.015G122700	PF01734	PTHR32241,PTHR32241:SF6	KOG0513	-	-	GO:0006629	-	AT3G54950	PLA IIIA	patatin-like protein 6	patatin-like protein 6	Encodes pPLAIIIbeta, a member of the Group 3 patatin-related phospholipases. pPLAIIIbeta hydrolyzes phospholipids and galactolipids and additionally has acyl-CoA thioesterase activity. Alterations of pPLAIII&#946; result in changes in lipid levels and composition.	patatin-like protein 6 (PLA IIIA); CONTAINS InterPro DOMAIN/s: Acyl transferase/acyl hydrolase/lysophospholipase (InterPro:IPR016035), Patatin (InterPro:IPR002641); BEST Arabidopsis thaliana protein match is: PATATIN-like protein 6 (TAIR:AT2G39220.1); Has 1058 Blast hits to 1055 proteins in 202 species: Archae - 0; Bacteria - 325; Metazoa - 24; Fungi - 32; Plants - 544; Viruses - 0; Other Eukaryo…	PF01734	PTHR32241,PTHR32241:SF3	KOG0513	-	-	GO:0006629	-	-	-	-	-	-	-	-	-	-	-	-	-
Potri.015G122600	1	1	['Cu65']	["3'"]	7827	7.22695	-	-	-	Potri.015G122600	-	-	-	-	-	-	-	-	-	-	-	-	-	-	-	-	-	-	-	-	-	-	-	-	-	-	-	-	-	-	-	-
Potri.015G122500	1	1	['Cu65']	["3'"]	8463	7.22695	yes	446	['S-adenosylmethionine biosynthetic process', 'S-adenosylmethionine metabolic process', 'actin filament-based process', 'actin cytoskeleton organization', 'actin filament organization', 'supramolecular fiber organization', 'sulfur compound biosynthetic process', 'Arp2/3 complex-mediated actin nucleation', 'actin nucleation', 'actin polymerization or depolymerization', 'regulation of supramolecula…	Potri.015G122500	PF01597	PTHR11715,PTHR11715:SF9	KOG3373	-	K02437	-	-	AT2G35120	-	Single hybrid motif superfamily protein	Single hybrid motif superfamily protein	-	Single hybrid motif superfamily protein; FUNCTIONS IN: glycine dehydrogenase (decarboxylating) activity, ATP binding; INVOLVED IN: glycine catabolic process, glycine decarboxylation via glycine cleavage system; LOCATED IN: mitochondrion, glycine cleavage complex; EXPRESSED IN: 22 plant structures; EXPRESSED DURING: 13 growth stages; CONTAINS InterPro DOMAIN/s: 2-oxo acid dehydrogenase, lipoyl-bin…	PF01597	PTHR11715,PTHR11715:SF9	KOG3373	-	K02437	-	-	-	-	-	-	-	-	-	-	-	-	-	-
Potri.015G122800	1	1	['Cu65']	["5'"]	6531	7.22695	-	-	-	Potri.015G122800	PF00118	PTHR11353,PTHR11353:SF99	-	-	-	GO:0005524	-	AT5G18820	EMB3007	TCP-1/cpn60 chaperonin family protein	TCP-1/cpn60 chaperonin family protein	Encodes a subunit of chloroplasts chaperonins that are involved in mediating the folding of newly synthesized, translocated, or stress-denatured proteins. Cpn60 subunits are: Cpn60alpha1 (At2g28000), AtCpn60alpha2 (At5g18820), AtCpn60beta1 (At1g55490), AtCpn60beta2 (At3g13470), AtCpn60beta3 (At5g56500), AtCpn60beta4 (At1g26230).	embryo defective 3007 (EMB3007); FUNCTIONS IN: ATP binding; INVOLVED IN: embryo development ending in seed dormancy; LOCATED IN: chloroplast, cytoplasm; EXPRESSED IN: 14 plant structures; EXPRESSED DURING: 8 growth stages; CONTAINS InterPro DOMAIN/s: Chaperonin Cpn60/TCP-1 (InterPro:IPR002423), Chaperonin Cpn60 (InterPro:IPR001844); BEST Arabidopsis thaliana protein match is: chaperonin-60alpha (…	PF00118	PTHR11353,PTHR11353:SF99	-	-	-	GO:0005524	-	-	-	-	-	-	-	-	-	-	-	-	-
Potri.004G151800	5	2	['K39', 'Cu65']	["3'"]	2023	7.20551	-	-	-	Potri.004G151800	PF00067	PTHR24286,PTHR24286:SF74	-	-	-	GO:0055114,GO:0020037,GO:0016705,GO:0005506	-	AT5G05690	CBB3	Cytochrome P450 superfamily protein	Cytochrome P450 superfamily protein	Encodes a member of the CP90A family, a cytochrome P450 monooxygenase which converts 6-deoxocathasterone to 6-deoxoteasterone in the late C6 oxidation pathway and cathasterone to teasterone in the early C6 oxidation pathway of brassinolide biosynthesis. Expressed in cotyledons and leaves. Mutants display de-etiolation and derepression of light-induced genes in the dark, dwarfism, male sterility a…	CONSTITUTIVE PHOTOMORPHOGENIC DWARF (CPD); FUNCTIONS IN: electron carrier activity, monooxygenase activity, iron ion binding, oxygen binding, heme binding; INVOLVED IN: in 9 processes; EXPRESSED IN: 23 plant structures; EXPRESSED DURING: 13 growth stages; CONTAINS InterPro DOMAIN/s: Cytochrome P450 (InterPro:IPR001128), Cytochrome P450, E-class, group I (InterPro:IPR002401), Cytochrome P450, cons…	PF00067	PTHR24286,PTHR24286:SF44	KOG0157	-	-	GO:0055114,GO:0020037,GO:0016705,GO:0005506	-	-	-	-	-	picked by multiple phenotypes	-	-	-	AT5G05690	['Mo98*']	-	-
Potri.004G151700	5	2	['K39', 'Cu65']	["3'"]	3132	7.20551	yes	500	['photosynthesis', 'photosynthesis, light harvesting', 'photosynthesis, light reaction', 'generation of precursor metabolites and energy', 'ATP metabolic process', 'monocarboxylic acid metabolic process', 'purine ribonucleotide metabolic process', 'ribonucleotide metabolic process', 'ribose phosphate metabolic process', 'purine nucleotide metabolic process', 'purine-containing compound metabolic …	Potri.004G151700	PF00083	PTHR23500,PTHR23500:SF109	-	-	-	GO:0055085,GO:0022857,GO:0016021	-	AT3G18830	ATPLT5	polyol/monosaccharide transporter 5	polyol/monosaccharide transporter 5	This gene encodes a plasma membrane-localized polyol/cyclitol/monosaccharide-H+-symporter. The symporter is able to catalyze the energy-dependent membrane passage of a wide range of linear polyols (three to six carbon backbone), of cyclic polyols (<i>myo</i>-inositol), and of numerous monosaccharides, including pyranose ring-forming and furanose ring-forming hexoses and pentoses. This gene belong…	polyol/monosaccharide transporter 5 (PMT5); FUNCTIONS IN: in 11 functions; INVOLVED IN: transport, transmembrane transport; LOCATED IN: plasma membrane, membrane; EXPRESSED IN: 31 plant structures; EXPRESSED DURING: 13 growth stages; CONTAINS InterPro DOMAIN/s: Sugar transporter, conserved site (InterPro:IPR005829), Major facilitator superfamily (InterPro:IPR020846), General substrate transporter…	PF00083	PTHR23500,PTHR23500:SF109	KOG0254	-	-	GO:0055085,GO:0022857,GO:0016021	-	-	GO:0005215	transporter activity	-	picked by multiple phenotypes	-	-	-	-	-	-	-
Potri.T053500	1	1	['Cu65']	["5'"]	2573	7.17653	yes	500	['photosynthesis', 'fatty acid biosynthetic process', 'monocarboxylic acid biosynthetic process', 'monocarboxylic acid metabolic process', 'fatty acid metabolic process', 'carboxylic acid biosynthetic process', 'lipid biosynthetic process', 'cellular lipid metabolic process', 'small molecule biosynthetic process', 'organic acid biosynthetic process', 'small molecule metabolic process', 'lipid met…	Potri.T053500	PF03140	PTHR31170	-	-	-	-	-	AT3G60470	-	Plant protein of unknown function (DUF247)	Plant protein of unknown function (DUF247)	-	Plant protein of unknown function (DUF247); CONTAINS InterPro DOMAIN/s: Protein of unknown function DUF247, plant (InterPro:IPR004158); BEST Arabidopsis thaliana protein match is: Plant protein of unknown function (DUF247) (TAIR:AT2G28580.1); Has 1401 Blast hits to 907 proteins in 17 species: Archae - 0; Bacteria - 0; Metazoa - 0; Fungi - 0; Plants - 1401; Viruses - 0; Other Eukaryotes - 0 (sourc…	PF03140	PTHR31170	-	-	-	-	-	-	-	-	-	-	-	-	-	-	-	-	-
Potri.T053400	1	1	['Cu65']	["3'"]	3193	7.17653	-	-	-	Potri.T053400	PF13456	PTHR31696,PTHR31696:SF7	-	3.1.26.4	-	-	-	AT5G65005	-	Polynucleotidyl transferase, ribonuclease H-like superfamily protein	Polynucleotidyl transferase, ribonuclease H-like superfamily protein	-	Polynucleotidyl transferase, ribonuclease H-like superfamily protein; FUNCTIONS IN: nucleic acid binding; INVOLVED IN: biological_process unknown; LOCATED IN: cellular_component unknown; CONTAINS InterPro DOMAIN/s: Polynucleotidyl transferase, ribonuclease H fold (InterPro:IPR012337); BEST Arabidopsis thaliana protein match is: thioredoxin family protein (TAIR:AT1G52990.1); Has 414 Blast hits to …	PF13456	PTHR33033,PTHR33033:SF14	-	3.1.26.4	-	-	-	-	-	-	-	-	-	-	-	-	-	-	-
Potri.008G202300	1	1	['Cu65']	["3'"]	3603	7.14086	-	-	-	Potri.008G202300	PF12695	PTHR31591,PTHR31591:SF1	KOG4840	-	-	-	-	AT5G19050	-	alpha/beta-Hydrolases superfamily protein	alpha/beta-Hydrolases superfamily protein	-	alpha/beta-Hydrolases superfamily protein; INVOLVED IN: biological_process unknown; LOCATED IN: chloroplast; EXPRESSED IN: 18 plant structures; EXPRESSED DURING: 8 growth stages; CONTAINS InterPro DOMAIN/s: Protein of unknown function DUF1749 (InterPro:IPR013744); Has 1807 Blast hits to 1807 proteins in 277 species: Archae - 0; Bacteria - 0; Metazoa - 736; Fungi - 347; Plants - 385; Viruses - 0; …	PF12695	PTHR31591,PTHR31591:SF1	KOG4840	-	-	-	-	-	-	-	-	-	-	-	-	-	-	-	-
Potri.008G202400	1	1	['Cu65']	["5'"]	1953	7.14086	-	-	-	Potri.008G202400	-	PTHR35124	-	-	-	-	-	AT3G06150	-	-	-	-	unknown protein; BEST Arabidopsis thaliana protein match is: unknown protein (TAIR:AT5G19060.1); Has 61 Blast hits to 59 proteins in 10 species: Archae - 0; Bacteria - 0; Metazoa - 3; Fungi - 0; Plants - 58; Viruses - 0; Other Eukaryotes - 0 (source: NCBI BLink).	-	PTHR35124	-	-	-	-	-	-	-	-	-	-	-	-	-	-	-	-	-
Potri.001G329200	2	1	['Cu65']	["3'"]	7188	7.13136	yes	500	['protein ubiquitination', 'protein modification by small protein conjugation', 'protein modification by small protein conjugation or removal', 'cellular protein modification process', 'protein modification process', 'macromolecule modification']	Potri.001G329200	PF00141	PTHR31517,PTHR31517:SF7	-	1.11.1.7	K00430	GO:0055114,GO:0020037,GO:0006979,GO:0004601	-	AT5G14130	-	Peroxidase superfamily protein	Peroxidase superfamily protein	-	Peroxidase superfamily protein; FUNCTIONS IN: peroxidase activity, heme binding; INVOLVED IN: response to oxidative stress, oxidation reduction; LOCATED IN: endomembrane system; EXPRESSED IN: embryo, hypocotyl, fruit, root; EXPRESSED DURING: C globular stage; CONTAINS InterPro DOMAIN/s: Haem peroxidase (InterPro:IPR010255), Plant peroxidase (InterPro:IPR000823), Peroxidases heam-ligand binding si…	PF00141	PTHR31517,PTHR31517:SF7	-	1.11.1.7	K00430	GO:0055114,GO:0020037,GO:0006979,GO:0004601	-	-	-	-	-	-	-	-	-	-	-	-	-
Potri.001G329600	2	1	['Cu65']	["5'"]	3660	7.13136	-	-	-	Potri.001G329600	-	PTHR36763	-	-	-	-	-	AT3G27050	-	-	-	-	unknown protein; Has 43 Blast hits to 43 proteins in 17 species: Archae - 0; Bacteria - 0; Metazoa - 0; Fungi - 0; Plants - 40; Viruses - 0; Other Eukaryotes - 3 (source: NCBI BLink).	-	PTHR36763	-	-	-	-	-	-	-	-	-	-	-	-	-	-	-	-	-
Potri.001G329500	2	1	['Cu65']	["5'"]	11	7.13136	yes	500	['photosynthesis', 'photosynthesis, light harvesting', 'photosynthesis, light reaction', 'generation of precursor metabolites and energy', 'proton motive force-driven ATP synthesis', 'ATP biosynthetic process', 'ATP metabolic process', 'purine ribonucleoside triphosphate biosynthetic process', 'purine ribonucleoside triphosphate metabolic process', 'ribonucleoside triphosphate biosynthetic proces…	Potri.001G329500	PF01016	PTHR15893	KOG4600	-	K02899	GO:0006412,GO:0005840,GO:0005622,GO:0003735	-	AT5G40950	RPL27	ribosomal protein large subunit 27	ribosomal protein large subunit 27	-	ribosomal protein large subunit 27 (RPL27); FUNCTIONS IN: structural constituent of ribosome; INVOLVED IN: translation; LOCATED IN: thylakoid, ribosome, chloroplast stroma, chloroplast; EXPRESSED IN: 22 plant structures; EXPRESSED DURING: 13 growth stages; CONTAINS InterPro DOMAIN/s: Ribosomal protein L27 (InterPro:IPR001684), Ribosomal protein L27, conserved site (InterPro:IPR018261); BEST Arabi…	PF01016	PTHR15893	KOG4600	-	K02899	GO:0006412,GO:0005840,GO:0005622,GO:0003735	-	-	-	-	-	-	-	LOC_Os01g69950	['Ca']	-	-	-	-
Potri.001G329400	2	1	['Cu65']	["3'"]	399	7.13136	-	-	-	Potri.001G329400	PF00584	PTHR12309	KOG3498	-	K07342	GO:0016020,GO:0006886,GO:0006605	-	AT5G50460	-	secE/sec61-gamma protein transport protein	secE/sec61-gamma protein transport protein	-	secE/sec61-gamma protein transport protein; FUNCTIONS IN: P-P-bond-hydrolysis-driven protein transmembrane transporter activity; INVOLVED IN: intracellular protein transport, protein transport, protein targeting; LOCATED IN: membrane; EXPRESSED IN: 24 plant structures; EXPRESSED DURING: 15 growth stages; CONTAINS InterPro DOMAIN/s: Protein translocase SEC61 complex gamma subunit (InterPro:IPR0081…	PF00584	PTHR12309	KOG3498	-	K07342	GO:0016020,GO:0006886,GO:0006605	-	-	GO:0005215	transporter activity	-	-	-	-	-	-	-	-	-
Potri.001G329300	2	1	['Cu65']	["3'"]	2251	7.13136	-	-	-	Potri.001G329300	-	PTHR21354,PTHR21354:SF0	KOG4173	-	-	-	-	AT5G14140	-	zinc ion binding;nucleic acid binding;zinc ion binding	zinc ion binding;nucleic acid binding;zinc ion binding	-	zinc ion binding;nucleic acid binding;zinc ion binding; FUNCTIONS IN: zinc ion binding, nucleic acid binding; INVOLVED IN: biological_process unknown; LOCATED IN: intracellular; CONTAINS InterPro DOMAIN/s: Zinc finger, C2H2-like (InterPro:IPR015880), Zinc finger, C2H2-type (InterPro:IPR007087); Has 287 Blast hits to 281 proteins in 115 species: Archae - 0; Bacteria - 0; Metazoa - 116; Fungi - 82;…	-	PTHR21354,PTHR21354:SF0	KOG4173	-	-	-	-	-	-	-	-	-	-	-	-	-	-	-	-
Potri.T131400	1	1	['Cu65']	["3'"]	4252	7.06198	-	-	-	Potri.T131400	PF00188	PTHR10334,PTHR10334:SF223	KOG3017	-	K13449	-	-	AT2G14610	ATPR1	pathogenesis-related gene 1	pathogenesis-related gene 1	PR1 gene expression is induced in response to a variety of pathogens. It is a useful molecular marker for the SAR response. Though the Genbank record for the cDNA associated to this gene is called 'PR-1-like', the sequence actually corresponds to PR1. Expression of this gene is salicylic-acid responsive.	pathogenesis-related gene 1 (PR1); FUNCTIONS IN: molecular_function unknown; INVOLVED IN: response to vitamin B1, response to jasmonic acid stimulus, systemic acquired resistance, defense response; LOCATED IN: extracellular region, cell wall; EXPRESSED IN: 17 plant structures; EXPRESSED DURING: 9 growth stages; CONTAINS InterPro DOMAIN/s: Allergen V5/Tpx-1 related, conserved site (InterPro:IPR018…	PF00188	PTHR10334,PTHR10334:SF223	KOG3017	-	K13449	-	-	-	-	-	-	-	-	-	-	-	-	-	-
Potri.018G021900	1	1	['Cu65']	["3'"]	4507	7.05257	yes	339	['regulation of transcription, DNA-templated', 'regulation of cellular metabolic process', 'nitrogen compound metabolic process', 'regulation of nitrogen compound metabolic process', 'regulation of nucleobase-containing compound metabolic process', 'regulation of cellular biosynthetic process', 'regulation of primary metabolic process', 'regulation of biosynthetic process', 'regulation of RNA met…	Potri.018G021900	PF00847	PTHR31194,PTHR31194:SF4	-	-	-	GO:0006355,GO:0003700	ERF	AT5G25190	-	Integrase-type DNA-binding superfamily protein	Integrase-type DNA-binding superfamily protein	encodes a member of the ERF (ethylene response factor) subfamily B-6 of ERF/AP2 transcription factor family. The protein contains one AP2 domain. There are 12 members in this subfamily including RAP2.11.	Integrase-type DNA-binding superfamily protein; CONTAINS InterPro DOMAIN/s: DNA-binding, integrase-type (InterPro:IPR016177), Pathogenesis-related transcriptional factor/ERF, DNA-binding (InterPro:IPR001471); BEST Arabidopsis thaliana protein match is: Integrase-type DNA-binding superfamily protein (TAIR:AT1G15360.1); Has 1807 Blast hits to 1807 proteins in 277 species: Archae - 0; Bacteria - 0; …	PF00847	PTHR31194,PTHR31194:SF4	-	-	-	GO:0006355,GO:0003700	-	-	-	-	-	-	-	-	-	-	-	-	-
Potri.018G022000	1	1	['Cu65']	["5'"]	4350	7.05257	-	-	-	Potri.018G022000	PF01040	PTHR11048,PTHR11048:SF25	-	2.5.1.116	K09833	GO:0016021,GO:0004659	-	AT2G18950	ATHPT	homogentisate phytyltransferase 1	homogentisate phytyltransferase 1	Encodes homogentisate phytyltransferase involved in tocopherol biosynthesis. Has impact on seed longevity and plays a role in the adaptation to low temperature stress, notably phloem loading.	homogentisate phytyltransferase 1 (HPT1); CONTAINS InterPro DOMAIN/s: UbiA prenyltransferase (InterPro:IPR000537); BEST Arabidopsis thaliana protein match is: homogentisate prenyltransferase (TAIR:AT3G11945.1); Has 1047 Blast hits to 1044 proteins in 315 species: Archae - 194; Bacteria - 477; Metazoa - 7; Fungi - 6; Plants - 190; Viruses - 0; Other Eukaryotes - 173 (source: NCBI BLink).	PF01040	PTHR11048,PTHR11048:SF26	-	2.5.1.115	K09833	GO:0016021,GO:0004659	-	-	-	-	-	-	-	-	-	-	-	-	-
Potri.018G022100	1	1	['Cu65']	["5'"]	8830	7.05257	yes	131	['translation', 'peptide biosynthetic process', 'amide biosynthetic process', 'peptide metabolic process', 'cellular amide metabolic process', 'cellular macromolecule biosynthetic process', 'organonitrogen compound biosynthetic process', 'cellular nitrogen compound metabolic process', 'gene expression', 'macromolecule biosynthetic process', 'cellular nitrogen compound biosynthetic process', 'cell…	Potri.018G022100	PF00832	PTHR19970	KOG0002	-	K02924	GO:0006412,GO:0005840,GO:0005622,GO:0003735	-	AT4G31985	-	Ribosomal protein L39 family protein	Ribosomal protein L39 family protein	-	Ribosomal protein L39 family protein; FUNCTIONS IN: structural constituent of ribosome; INVOLVED IN: translation; LOCATED IN: ribosome, cytosolic large ribosomal subunit; EXPRESSED IN: 23 plant structures; EXPRESSED DURING: 13 growth stages; CONTAINS InterPro DOMAIN/s: Ribosomal protein L39e, conserved site (InterPro:IPR020083), Ribosomal protein L39e (InterPro:IPR000077); BEST Arabidopsis thalia…	PF00832	PTHR19970,PTHR19970:SF4	KOG0002	-	K02924	GO:0006412,GO:0005840,GO:0005622,GO:0003735	-	-	-	-	-	-	-	-	-	-	-	-	-
Potri.017G098400	1	1	['Cu65']	["5'"]	7108	6.92445	yes	275	['fatty acid biosynthetic process', 'monocarboxylic acid biosynthetic process', 'small molecule biosynthetic process', 'carboxylic acid biosynthetic process', 'fatty acid metabolic process', 'organic acid biosynthetic process', 'lipid biosynthetic process', 'monocarboxylic acid metabolic process', 'cellular lipid metabolic process', 'lipid metabolic process']	-	-	-	-	-	-	-	-	-	-	-	-	-	-	-	-	-	-	-	-	-	-	-	-	-	-	-	-	-	-	-	-	-
Potri.017G098300	1	1	['Cu65']	["5'"]	5657	6.92445	-	-	-	Potri.017G098300	PF05498	PTHR39112,PTHR39112:SF1	-	-	-	-	-	AT3G29780	RALFL27	ralf-like 27	ralf-like 27	Member of a diversely expressed predicted peptide family showing sequence similarity to tobacco Rapid Alkalinization Factor (RALF), and is believed to play an essential role in the physiology of Arabidopsis. Consists of a single exon and is characterized by a conserved C-terminal motif and N-terminal signal peptide.	ralf-like 27 (RALFL27); CONTAINS InterPro DOMAIN/s: Rapid ALkalinization Factor (InterPro:IPR008801); Has 35 Blast hits to 35 proteins in 5 species: Archae - 0; Bacteria - 0; Metazoa - 0; Fungi - 0; Plants - 35; Viruses - 0; Other Eukaryotes - 0 (source: NCBI BLink).	PF05498	PTHR39112,PTHR39112:SF1	-	-	-	-	-	-	-	-	-	-	-	-	-	-	-	-	-
Potri.017G098200	1	1	['Cu65']	["3'"]	9828	6.92445	yes	500	['transmembrane transport']	Potri.017G098200	PF11721,PF07714	PTHR27003,PTHR27003:SF104	KOG1187	2.7.11.1	-	GO:0006468,GO:0004672	-	AT5G39000	-	Malectin/receptor-like protein kinase family protein	Malectin/receptor-like protein kinase family protein	-	Malectin/receptor-like protein kinase family protein; FUNCTIONS IN: kinase activity; INVOLVED IN: protein amino acid phosphorylation; LOCATED IN: endomembrane system; CONTAINS InterPro DOMAIN/s: Protein kinase, ATP binding site (InterPro:IPR017441), Malectin/receptor-like protein kinase (InterPro:IPR021720), Protein kinase, catalytic domain (InterPro:IPR000719), Serine-threonine/tyrosine-protein …	PF11721,PF07714	PTHR27003,PTHR27003:SF104	KOG1187	2.7.11.1	-	GO:0006468,GO:0004672	-	-	-	-	coexpressed genes enriched in transport-related GO-BP terms	-	-	-	-	-	-	-	-
Potri.004G086700	1	1	['Cu65']	["5'"]	9936	6.82102	yes	500	['response to oxidative stress', 'response to stress', 'cell recognition', 'pollination', 'pollen-pistil interaction', 'multi-multicellular organism process', 'recognition of pollen', 'reproduction', 'reproductive process', 'multicellular organismal process']	Potri.004G086700	PF00657	PTHR22835,PTHR22835:SF150	-	3.1.1.3	-	GO:0016788	-	AT5G37690	-	SGNH hydrolase-type esterase superfamily protein	SGNH hydrolase-type esterase superfamily protein	-	SGNH hydrolase-type esterase superfamily protein; FUNCTIONS IN: lipase activity, hydrolase activity, acting on ester bonds; INVOLVED IN: lipid metabolic process; LOCATED IN: endomembrane system; EXPRESSED IN: shoot, hypocotyl, root; CONTAINS InterPro DOMAIN/s: Lipase, GDSL (InterPro:IPR001087), Esterase, SGNH hydrolase-type (InterPro:IPR013830); BEST Arabidopsis thaliana protein match is: GDSL-li…	PF00657	PTHR22835,PTHR22835:SF150	-	3.1.1.3	-	GO:0016788	-	-	-	-	-	-	-	-	-	-	-	-	-
Potri.004G086400	1	1	['Cu65']	["3'"]	3768	6.82102	yes	500	['translation', 'peptide biosynthetic process', 'amide biosynthetic process', 'cellular macromolecule biosynthetic process', 'peptide metabolic process', 'cellular amide metabolic process', 'carbohydrate metabolic process', 'organonitrogen compound biosynthetic process', 'chromosome segregation', 'cell cycle process', 'macromolecule biosynthetic process', 'microtubule-based process', 'mitotic cel…	Potri.004G086400	PF07983,PF00332	PTHR32227,PTHR32227:SF52	-	3.2.1.39	-	GO:0005975,GO:0004553	-	AT1G66250	-	O-Glycosyl hydrolases family 17 protein	O-Glycosyl hydrolases family 17 protein	-	O-Glycosyl hydrolases family 17 protein; FUNCTIONS IN: cation binding, hydrolase activity, hydrolyzing O-glycosyl compounds, catalytic activity; INVOLVED IN: carbohydrate metabolic process; LOCATED IN: anchored to plasma membrane, plasma membrane, anchored to membrane; EXPRESSED IN: 22 plant structures; EXPRESSED DURING: 13 growth stages; CONTAINS InterPro DOMAIN/s: X8 (InterPro:IPR012946), Glyco…	PF07983,PF00332	PTHR32227,PTHR32227:SF52	-	3.2.1.39	-	GO:0005975,GO:0004553	-	-	-	-	-	-	-	-	-	-	-	-	-
Potri.004G086600	1	1	['Cu65']	["5'"]	2548	6.82102	yes	500	['lipid metabolic process', 'photosynthesis', 'fatty acid biosynthetic process', 'monocarboxylic acid biosynthetic process', 'lipid biosynthetic process', 'fatty acid metabolic process', 'cellular lipid metabolic process', 'monocarboxylic acid metabolic process', 'small molecule biosynthetic process', 'organic acid biosynthetic process', 'carboxylic acid biosynthetic process', 'metabolic process']	Potri.004G086600	PF00234	PTHR33076,PTHR33076:SF11	-	-	-	-	-	AT2G38540	ATLTP1	lipid transfer protein 1	lipid transfer protein 1	Non-specific lipid transfer protein. Binds calmodulin in a Ca2+-independent manner. Localized to the cell wall. Specifically expressed in L1 epidermal layer. Predicted to be a member of PR-14 pathogenesis-related protein family with the following members: At2g38540/LTP1, At2g38530/LTP2, At5g59320/LTP3, At5g59310/LTP4, At3g51600/LTP5, At3g08770/LTP6, At2g15050/LTP7, At2g18370/LTP8, At2g15325/LTP9,…	lipid transfer protein 1 (LP1); FUNCTIONS IN: calmodulin binding; INVOLVED IN: lipid transport; LOCATED IN: apoplast, plant-type cell wall; EXPRESSED IN: 22 plant structures; EXPRESSED DURING: 13 growth stages; CONTAINS InterPro DOMAIN/s: Bifunctional inhibitor/plant lipid transfer protein/seed storage (InterPro:IPR016140), Plant lipid transfer protein/seed storage/trypsin-alpha amylase inhibitor…	PF00234	PTHR33076,PTHR33076:SF20	-	-	-	-	-	-	-	-	-	-	-	-	-	-	-	-	-
Potri.004G086500	1	1	['Cu65']	["3'"]	2463	6.82102	yes	409	['response to auxin', 'response to endogenous stimulus', 'response to hormone', 'response to organic substance', 'response to chemical', 'fatty acid metabolic process']	Potri.004G086500	PF00234	PTHR33076,PTHR33076:SF14	-	-	-	-	-	AT2G38540	ATLTP1	lipid transfer protein 1	lipid transfer protein 1	Non-specific lipid transfer protein. Binds calmodulin in a Ca2+-independent manner. Localized to the cell wall. Specifically expressed in L1 epidermal layer. Predicted to be a member of PR-14 pathogenesis-related protein family with the following members: At2g38540/LTP1, At2g38530/LTP2, At5g59320/LTP3, At5g59310/LTP4, At3g51600/LTP5, At3g08770/LTP6, At2g15050/LTP7, At2g18370/LTP8, At2g15325/LTP9,…	lipid transfer protein 1 (LP1); FUNCTIONS IN: calmodulin binding; INVOLVED IN: lipid transport; LOCATED IN: apoplast, plant-type cell wall; EXPRESSED IN: 22 plant structures; EXPRESSED DURING: 13 growth stages; CONTAINS InterPro DOMAIN/s: Bifunctional inhibitor/plant lipid transfer protein/seed storage (InterPro:IPR016140), Plant lipid transfer protein/seed storage/trypsin-alpha amylase inhibitor…	PF00234	PTHR33076,PTHR33076:SF20	-	-	-	-	-	-	-	-	-	-	-	-	-	-	-	-	-
Potri.009G011200	1	1	['Cu65']	["3'"]	6881	6.72125	yes	419	['cytoskeleton organization', 'microtubule-based process', 'protein glycosylation', 'macromolecule glycosylation', 'glycoprotein biosynthetic process', 'glycosylation', 'glycoprotein metabolic process', 'actin cytoskeleton organization', 'actin filament-based process', 'methylglyoxal catabolic process', 'methylglyoxal catabolic process to lactate', 'methylglyoxal catabolic process to D-lactate vi…	Potri.009G011200	PF00169,PF01852,PF07059	PTHR12136,PTHR12136:SF41	-	-	-	GO:0008289	-	AT2G28320	-	Pleckstrin homology (PH) and lipid-binding START domains-containing protein	Pleckstrin homology (PH) and lipid-binding START domains-containing protein	-	Pleckstrin homology (PH) and lipid-binding START domains-containing protein; FUNCTIONS IN: phosphoinositide binding; INVOLVED IN: signal transduction; LOCATED IN: plasma membrane; EXPRESSED IN: 24 plant structures; EXPRESSED DURING: 15 growth stages; CONTAINS InterPro DOMAIN/s: Protein of unknown function DUF1336 (InterPro:IPR009769), Pleckstrin homology-type (InterPro:IPR011993), Lipid-binding S…	PF00169,PF01852,PF07059	PTHR12136,PTHR12136:SF41	-	-	-	GO:0008289	-	-	-	-	-	-	-	-	-	-	-	-	-
Potri.009G011300	1	1	['Cu65']	["5'"]	2253	6.72125	-	-	-	Potri.009G011300	-	-	-	-	-	-	-	-	-	-	-	-	-	-	-	-	-	-	-	-	-	-	-	-	-	-	-	-	-	-	-	-
Potri.009G011400	1	1	['Cu65']	["5'"]	3558	6.72125	yes	500	['vesicle-mediated transport', 'cellular localization', 'protein transport', 'intracellular transport', 'establishment of localization in cell', 'establishment of protein localization', 'intracellular protein transport', 'protein localization', 'Golgi vesicle transport', 'cellular macromolecule localization', 'cellular protein localization', 'macromolecule localization', 'post-Golgi vesicle-media…	Potri.009G011400	PF03567	PTHR12812	-	2.8.2.20	-	GO:0016021,GO:0008146	-	AT1G08030	TPST	tyrosylprotein sulfotransferase	tyrosylprotein sulfotransferase	Encodes a tyrosylprotein sulfotransferase (TPST). This protein is a 500-aa type I transmembrane protein that shows no sequence similarity to animal TPSTs. Activity confirmed by protein expression in yeast. TPST is expressed throughout the plant body, and the highest levels of expression are in the root apical meristem. TPST acts in the auxin pathway to maintain postembryonic root stem cell niche …	tyrosylprotein sulfotransferase (TPST); FUNCTIONS IN: protein-tyrosine sulfotransferase activity; INVOLVED IN: carbohydrate biosynthetic process; LOCATED IN: Golgi apparatus; EXPRESSED IN: 26 plant structures; EXPRESSED DURING: 15 growth stages; CONTAINS InterPro DOMAIN/s: Sulfotransferase (InterPro:IPR005331), Heparan sulphate 6-sulfotransferase (InterPro:IPR010635); Has 30201 Blast hits to 1732…	PF03567	PTHR12812,PTHR12812:SF0	-	2.8.2.20	-	GO:0016021,GO:0008146	['inorganic ion homeostasis', 'monoatomic ion homeostasis']	['GO:0098771', 'GO:0050801']	-	-	coexpressed genes enriched in transport-related GO-BP terms	-	-	LOC_Os06g06370	['Mg']	-	-	-	-
Potri.013G099600	1	1	['Cu65']	["3'"]	2714	6.71897	-	-	-	Potri.013G099600	PF09335	PTHR12677,PTHR12677:SF5	-	-	-	GO:0016021	-	AT1G22850	-	SNARE associated Golgi protein family	SNARE associated Golgi protein family	-	SNARE associated Golgi protein family; INVOLVED IN: biological_process unknown; LOCATED IN: chloroplast; EXPRESSED IN: 22 plant structures; EXPRESSED DURING: 15 growth stages; CONTAINS InterPro DOMAIN/s: SNARE associated Golgi protein (InterPro:IPR015414); BEST Arabidopsis thaliana protein match is: SNARE associated Golgi protein family (TAIR:AT1G03260.1); Has 4604 Blast hits to 4604 proteins in …	PF09335	PTHR12677,PTHR12677:SF5	KOG3140	-	-	GO:0016021	-	-	-	-	-	-	-	-	-	-	-	-	-
Potri.013G099700	2	1	['Cu65']	["5'", 'in gene']	0	6.71897	-	-	-	Potri.013G099700	PF02862	PTHR23509,PTHR23509:SF10	-	-	-	GO:0046872	-	AT1G31480	SGR2	shoot gravitropism 2 (SGR2)	shoot gravitropism 2 (SGR2)	encodes a novel protein that may be part of a gene family represented by bovine phosphatidic acid-preferring phospholipase A1 (PA-PLA1)containing a putative transmembrane domain. SGR2 is involved in the formation and function of the vacuole.	SHOOT GRAVITROPISM 2 (SGR2); FUNCTIONS IN: phospholipase A1 activity; INVOLVED IN: gravitropism, negative gravitropism, detection of gravity, amyloplast organization; LOCATED IN: plant-type vacuole membrane, vacuole; EXPRESSED IN: 25 plant structures; EXPRESSED DURING: 13 growth stages; CONTAINS InterPro DOMAIN/s: DDHD (InterPro:IPR004177); Has 1169 Blast hits to 760 proteins in 179 species: Arch…	PF02862	PTHR23509,PTHR23509:SF10	-	-	-	GO:0046872	-	-	-	-	Direct function in ion homeostasis, potential transport function, or found regulated/related to response to ions or osmotic stress	-	-	-	-	-	-	-	-
Potri.011G064600	1	1	['Cu65']	["3'"]	3235	6.69897	-	-	-	Potri.011G064600	PF09585	PTHR34784	-	-	-	-	-	AT1G29040	-	-	-	-	unknown protein; LOCATED IN: chloroplast, vacuole; EXPRESSED IN: 22 plant structures; EXPRESSED DURING: 13 growth stages; CONTAINS InterPro DOMAIN/s: Conserved hypothetical protein CHP02058 (InterPro:IPR011719); Has 344 Blast hits to 344 proteins in 122 species: Archae - 2; Bacteria - 227; Metazoa - 0; Fungi - 0; Plants - 32; Viruses - 0; Other Eukaryotes - 83 (source: NCBI BLink).	PF09585	PTHR34784	-	-	-	-	-	-	-	-	-	-	-	-	-	-	-	-	-
Potri.011G064700	1	1	['Cu65']	['in gene']	0	6.69897	yes	472	['photosynthesis', 'photosynthesis, light harvesting', 'photosynthesis, light reaction', 'generation of precursor metabolites and energy', 'ATP metabolic process', 'monocarboxylic acid metabolic process', 'small molecule metabolic process', 'glycerol ether metabolic process', 'ether metabolic process', 'purine ribonucleotide metabolic process', 'ribonucleotide metabolic process', 'ribose phosphat…	Potri.011G064700	PF14416,PF13839	PTHR32285,PTHR32285:SF15	-	-	-	-	-	AT1G29050	TBL38	TRICHOME BIREFRINGENCE-LIKE 38	TRICHOME BIREFRINGENCE-LIKE 38	Encodes a member of the TBL (TRICHOME BIREFRINGENCE-LIKE) gene family containing a plant-specific DUF231 (domain of unknown function) domain. TBL gene family has 46 members, two of which (TBR/AT5G06700 and TBL3/AT5G01360) have been shown to be involved in the synthesis and deposition of secondary wall cellulose, presumably by influencing the esterification state of pectic polymers. A nomenclature…	TRICHOME BIREFRINGENCE-LIKE 38 (TBL38); INVOLVED IN: biological_process unknown; LOCATED IN: endomembrane system; EXPRESSED IN: 22 plant structures; EXPRESSED DURING: 12 growth stages; CONTAINS InterPro DOMAIN/s: Protein of unknown function DUF231, plant (InterPro:IPR004253); BEST Arabidopsis thaliana protein match is: TRICHOME BIREFRINGENCE-LIKE 37 (TAIR:AT2G34070.1); Has 1347 Blast hits to 1329…	PF14416,PF13839	PTHR32285,PTHR32285:SF15	-	-	-	-	['inorganic ion homeostasis']	['GO:0098771']	-	-	-	-	-	-	-	-	-	-	-
Potri.011G064800	1	1	['Cu65']	["5'"]	9848	6.69897	yes	500	['photosynthesis', 'photosynthesis, light reaction', 'photosynthesis, light harvesting', 'generation of precursor metabolites and energy', 'translation', 'peptide biosynthetic process', 'amide biosynthetic process', 'peptide metabolic process', 'cellular amide metabolic process', 'organonitrogen compound biosynthetic process', 'cellular macromolecule biosynthetic process', 'photosystem II assembl…	Potri.011G064800	PF00468	PTHR14503,PTHR14503:SF3	-	-	K02914	GO:0006412,GO:0005840,GO:0005622,GO:0003735	-	AT1G29070	-	Ribosomal protein L34	Ribosomal protein L34	-	Ribosomal protein L34; FUNCTIONS IN: structural constituent of ribosome; INVOLVED IN: translation, ribosome biogenesis; LOCATED IN: ribosome, intracellular, chloroplast; EXPRESSED IN: 22 plant structures; EXPRESSED DURING: 13 growth stages; CONTAINS InterPro DOMAIN/s: Ribosomal protein L34 (InterPro:IPR000271); Has 615 Blast hits to 615 proteins in 261 species: Archae - 0; Bacteria - 556; Metazoa…	PF00468	PTHR14503,PTHR14503:SF3	-	-	K02914	GO:0006412,GO:0005840,GO:0005622,GO:0003735	-	-	-	-	-	-	-	-	-	-	-	-	-
Potri.015G111300	5	2	['As75', 'Cu65']	["5'"]	1191	6.67985	yes	500	['protein ubiquitination', 'protein modification by small protein conjugation', 'protein modification by small protein conjugation or removal']	Potri.015G111300	PF13962,PF12796	PTHR24177,PTHR24177:SF14	KOG4412	-	-	-	-	AT5G51160	-	Ankyrin repeat family protein	Ankyrin repeat family protein	-	Ankyrin repeat family protein; CONTAINS InterPro DOMAIN/s: Ankyrin repeat-containing domain (InterPro:IPR020683), Ankyrin repeat (InterPro:IPR002110); BEST Arabidopsis thaliana protein match is: Ankyrin repeat family protein (TAIR:AT4G10720.1); Has 23468 Blast hits to 11643 proteins in 579 species: Archae - 38; Bacteria - 1696; Metazoa - 12874; Fungi - 1168; Plants - 2550; Viruses - 45; Other Euk…	PF13962,PF12796	PTHR24177,PTHR24177:SF14	KOG4412	-	-	-	-	-	-	-	-	picked by multiple phenotypes	-	-	-	-	-	-	-
Potri.015G111100	5	2	['As75', 'Cu65']	["3'"]	1147	6.67985	yes	133	['macromolecule metabolic process', 'regulation of gene expression', 'RNA biosynthetic process', 'nucleic acid-templated transcription', 'transcription, DNA-templated', 'regulation of cellular metabolic process', 'cellular metabolic process', 'regulation of primary metabolic process', 'regulation of nitrogen compound metabolic process', 'primary metabolic process', 'nitrogen compound metabolic pr…	Potri.015G111100	PF00504	PTHR14154,PTHR14154:SF13	-	-	-	-	-	AT4G17600	LIL3:1	Chlorophyll A-B binding family protein	Chlorophyll A-B binding family protein	Encodes Lil3:1 (light-harvesting-like) protein. Belongs to the Lhc super-gene family encodes the light-harvesting chlorophyll a/b-binding (LHC) proteins that constitute the antenna system of the photosynthetic apparatus. A generic LHC motif is present in Lil3:1.	LIL3:1; FUNCTIONS IN: sequence-specific DNA binding transcription factor activity; INVOLVED IN: regulation of transcription; LOCATED IN: chloroplast thylakoid membrane, chloroplast; EXPRESSED IN: 24 plant structures; EXPRESSED DURING: 13 growth stages; BEST Arabidopsis thaliana protein match is: Chlorophyll A-B binding family protein (TAIR:AT5G47110.1); Has 30201 Blast hits to 17322 proteins in 7…	PF00504	PTHR14154,PTHR14154:SF14	-	-	-	-	-	-	-	-	-	picked by multiple phenotypes	-	-	-	-	-	-	-
Potri.015G111000	1	1	['Cu65']	["3'"]	2731	6.67985	-	-	-	Potri.015G111000	PF02812,PF00208	PTHR11606,PTHR11606:SF12	-	1.4.1.3	K00261	GO:0055114,GO:0016491,GO:0006520	-	AT5G07440	GDH2	glutamate dehydrogenase 2	glutamate dehydrogenase 2	Encodes the beta-subunit of the glutamate dehydrogenase. The enzyme is almost exclusively found in the mitochondria of stem and leaf companion cells.	glutamate dehydrogenase 2 (GDH2); FUNCTIONS IN: in 7 functions; INVOLVED IN: response to cadmium ion, response to salt stress; LOCATED IN: mitochondrion, plasma membrane; EXPRESSED IN: 27 plant structures; EXPRESSED DURING: 16 growth stages; CONTAINS InterPro DOMAIN/s: Glutamate/phenylalanine/leucine/valine dehydrogenase (InterPro:IPR006095), Glutamate/phenylalanine/leucine/valine dehydrogenase, …	PF02812,PF00208	PTHR11606,PTHR11606:SF12	-	1.4.1.3	K00261	GO:0055114,GO:0016491,GO:0006520	-	-	-	-	-	-	-	-	-	-	-	-	-
Potri.015G111200	5	2	['As75', 'Cu65']	["5'", "3'"]	104	6.67985	-	-	-	Potri.015G111200	PF02466	PTHR12459,PTHR12459:SF7	KOG1398	-	-	-	-	AT5G51150	-	Mitochondrial import inner membrane translocase subunit Tim17/Tim22/Tim23 family protein	Mitochondrial import inner membrane translocase subunit Tim17/Tim22/Tim23 family protein	-	Mitochondrial import inner membrane translocase subunit Tim17/Tim22/Tim23 family protein; FUNCTIONS IN: protein transporter activity; INVOLVED IN: protein transport; LOCATED IN: mitochondrial inner membrane, chloroplast; CONTAINS InterPro DOMAIN/s: Mitochondrial inner membrane translocase complex, subunit Tim17/22 (InterPro:IPR003397); BEST Arabidopsis thaliana protein match is: unknown protein (…	PF15982,PF02466	PTHR12459,PTHR12459:SF7	-	-	-	-	-	-	-	-	Direct function in ion homeostasis, potential transport function, or found regulated/related to response to ions or osmotic stress	picked by multiple phenotypes	-	-	-	-	-	-	-
Potri.004G101800	1	1	['Cu65']	["3'"]	6114	6.67366	yes	107	['cell volume homeostasis', 'regulation of cell size', 'RNA processing', 'ribonucleoprotein complex biogenesis']	Potri.004G101800	PF00415	PTHR22870,PTHR22870:SF206	KOG1427	-	-	-	-	AT5G16040	-	Regulator of chromosome condensation (RCC1) family protein	Regulator of chromosome condensation (RCC1) family protein	-	Regulator of chromosome condensation (RCC1) family protein; FUNCTIONS IN: chromatin binding, Ran GTPase binding; INVOLVED IN: biological_process unknown; LOCATED IN: cellular_component unknown; EXPRESSED IN: 23 plant structures; EXPRESSED DURING: 13 growth stages; CONTAINS InterPro DOMAIN/s: Regulator of chromosome condensation/beta-lactamase-inhibitor protein II (InterPro:IPR009091), Regulator o…	PF00415	PTHR22870,PTHR22870:SF206	KOG1427	-	-	-	-	-	-	-	-	-	-	-	-	AT5G16040	['B11*']	-	-
Potri.004G101900	1	1	['Cu65']	["5'"]	4929	6.67366	-	-	-	Potri.004G101900	PF07690	PTHR23500,PTHR23500:SF47	KOG0254	-	-	GO:0055085,GO:0016021	-	AT1G11260	ATSTP1	sugar transporter 1	sugar transporter 1	Encodes a H+/hexose cotransporter.	sugar transporter 1 (STP1); FUNCTIONS IN: carbohydrate transmembrane transporter activity, sugar:hydrogen symporter activity; INVOLVED IN: transport, transmembrane transport; LOCATED IN: nucleus, plasma membrane, vacuole, membrane; EXPRESSED IN: 25 plant structures; EXPRESSED DURING: 13 growth stages; CONTAINS InterPro DOMAIN/s: Sugar transporter, conserved site (InterPro:IPR005829), Major facili…	PF07690	PTHR23500,PTHR23500:SF55	KOG0254	-	-	GO:0055085,GO:0016021	-	-	GO:0005215	transporter activity	-	-	-	-	-	-	-	-	-
Potri.T077400	1	1	['Cu65']	["3'"]	9494	6.64975	-	-	-	Potri.T077400	PF13855,PF00931	PTHR11017,PTHR11017:SF163	KOG4658	-	-	GO:0005515,GO:0043531	-	AT4G12010	-	Disease resistance protein (TIR-NBS-LRR class) family	Disease resistance protein (TIR-NBS-LRR class) family	-	Disease resistance protein (TIR-NBS-LRR class) family; FUNCTIONS IN: transmembrane receptor activity, ATP binding; INVOLVED IN: signal transduction, apoptosis, defense response, innate immune response; LOCATED IN: intrinsic to membrane; EXPRESSED IN: 22 plant structures; EXPRESSED DURING: 13 growth stages; CONTAINS InterPro DOMAIN/s: NB-ARC (InterPro:IPR002182), Leucine-rich repeat (InterPro:IPR0…	PF07725,PF13676,PF13855,PF00931	PTHR11017,PTHR11017:SF169	KOG4658	-	-	GO:0007165,GO:0005515,GO:0043531	-	-	-	-	-	-	-	-	-	-	-	-	-
Potri.013G111400	1	1	['Cu65']	["3'"]	1296	6.64016	yes	273	['protein transport', 'establishment of protein localization', 'protein localization']	Potri.013G111400	PF13848,PF00085	PTHR18929,PTHR18929:SF98	KOG0907	-	K09580	GO:0045454	-	AT1G35620	ATPDI8	PDI-like 5-2	PDI-like 5-2	Encodes a protein disulfide isomerase-like (PDIL) protein, a member of a multigene family within the thioredoxin (TRX) superfamily. Unlike several other PDI family members, transcript levels for this gene are not up-regulated in response to three different chemical inducers of ER stress (dithiothreitol, beta-mercaptoethanol, and tunicamycin). However, the level of transcripts for this gene is sli…	PDI-like 5-2 (PDIL5-2); FUNCTIONS IN: protein disulfide isomerase activity; INVOLVED IN: cell redox homeostasis; LOCATED IN: endoplasmic reticulum, plasma membrane, plant-type cell wall; EXPRESSED IN: 26 plant structures; EXPRESSED DURING: 13 growth stages; CONTAINS InterPro DOMAIN/s: Thioredoxin fold (InterPro:IPR012335), Thioredoxin-like subdomain (InterPro:IPR006662), Thioredoxin-like (InterPr…	PF13848,PF00085	PTHR18929,PTHR18929:SF98	KOG0910	-	K09580	GO:0045454	-	-	-	-	-	-	-	-	-	-	-	-	-
Potri.013G111300	1	1	['Cu65']	["3'"]	7739	6.64016	yes	26	['transcription by RNA polymerase II', 'transcription initiation from RNA polymerase II promoter']	Potri.013G111300	PF01743	PTHR13734,PTHR13734:SF5	KOG2159	2.7.7.72	-	GO:0016779,GO:0006396,GO:0003723	-	AT1G22660	-	Polynucleotide adenylyltransferase family protein	Polynucleotide adenylyltransferase family protein	-	Polynucleotide adenylyltransferase family protein; FUNCTIONS IN: tRNA adenylyltransferase activity, RNA binding, nucleotidyltransferase activity; INVOLVED IN: tRNA processing, RNA processing; LOCATED IN: mitochondrion; EXPRESSED IN: 23 plant structures; EXPRESSED DURING: 13 growth stages; CONTAINS InterPro DOMAIN/s: Poly A polymerase, head domain (InterPro:IPR002646); BEST Arabidopsis thaliana pr…	PF01743	PTHR13734,PTHR13734:SF5	KOG2159	2.7.7.72	-	GO:0016779,GO:0006396,GO:0003723	-	-	-	-	-	-	-	-	-	-	-	-	-
Potri.014G162000	1	1	['Cu65']	["5'"]	1286	6.5817	yes	500	['protein ubiquitination', 'cellular protein modification process', 'protein modification process', 'protein modification by small protein conjugation', 'macromolecule modification', 'protein modification by small protein conjugation or removal', 'protein phosphorylation']	Potri.014G162000	PF03188,PF04526	PTHR23130,PTHR23130:SF80	KOG4293	-	-	GO:0016021	-	AT5G47530	-	Auxin-responsive family protein	Auxin-responsive family protein	-	Auxin-responsive family protein; CONTAINS InterPro DOMAIN/s: Cytochrome b561, eukaryote (InterPro:IPR004877), Uncharacterised conserved protein UCP037471 (InterPro:IPR017214), Protein of unknown function DUF568, DOMON-like (InterPro:IPR007613), DOMON related (InterPro:IPR005018), Cytochrome b561/ferric reductase transmembrane (InterPro:IPR006593); BEST Arabidopsis thaliana protein match is: Auxin…	PF03188,PF04526	PTHR23130,PTHR23130:SF80	KOG4293	-	-	GO:0016021	-	-	-	-	-	-	-	-	-	-	-	-	-
Potri.014G162100	1	1	['Cu65']	["5'"]	5182	6.5817	-	-	-	Potri.014G162100	PF08569	PTHR10182,PTHR10182:SF12	KOG1566	-	K08272	-	-	AT5G47540	-	Mo25 family protein	Mo25 family protein	-	Mo25 family protein; FUNCTIONS IN: binding; INVOLVED IN: biological_process unknown; EXPRESSED IN: 24 plant structures; EXPRESSED DURING: 15 growth stages; CONTAINS InterPro DOMAIN/s: Mo25-like (InterPro:IPR013878), Armadillo-type fold (InterPro:IPR016024); BEST Arabidopsis thaliana protein match is: Mo25 family protein (TAIR:AT4G17270.1); Has 570 Blast hits to 568 proteins in 189 species: Archae…	PF08569	PTHR10182,PTHR10182:SF12	KOG1566	-	K08272	-	-	-	-	-	-	-	-	-	-	-	-	-	-
Potri.015G026600	1	1	['Cu65']	["3'"]	4733	6.56225	-	-	-	Potri.015G026600	-	PTHR34576,PTHR34576:SF3	-	-	-	-	-	AT5G52900	-	-	-	Encodes a member of the MAKR (MEMBRANE-ASSOCIATED KINASE REGULATOR) gene family. MAKRs have putative kinase interacting motifs and membrane localization signals. Known members include: AT5G26230 (MAKR1), AT1G64080 (MAKR2), AT2G37380 (MAKR3), AT2G39370 (MAKR4), AT5G52870 (MAKR5) and AT5G52900 (MAKR6).	unknown protein; Has 30201 Blast hits to 17322 proteins in 780 species: Archae - 12; Bacteria - 1396; Metazoa - 17338; Fungi - 3422; Plants - 5037; Viruses - 0; Other Eukaryotes - 2996 (source: NCBI BLink).	-	PTHR34576,PTHR34576:SF3	-	-	-	-	-	-	-	-	-	-	-	-	-	-	-	-	-
Potri.015G026700	1	1	['Cu65']	["5'"]	7094	6.56225	-	-	-	Potri.015G026700	PF03595	PTHR31269,PTHR31269:SF2	-	-	-	GO:0055085,GO:0016021,GO:0008308,GO:0006873	-	AT5G24030	SLAH3	SLAC1 homologue 3	SLAC1 homologue 3	Encodes a protein with ten predicted transmembrane helices. The SLAH3 protein has similarity to the SLAC1 protein involved in ion homeostasis in guard cells. Although it is not expressed in guard cells, it can complement an slac1-2 mutant suggesting that it performs a similar function. SLAH3:GFP localizes to the plasma membrane.	SLAC1 homologue 3 (SLAH3); FUNCTIONS IN: transporter activity; INVOLVED IN: cellular ion homeostasis; LOCATED IN: integral to membrane, plasma membrane; EXPRESSED IN: 20 plant structures; EXPRESSED DURING: 10 growth stages; CONTAINS InterPro DOMAIN/s: C4-dicarboxylate transporter/malic acid transport protein (InterPro:IPR004695); BEST Arabidopsis thaliana protein match is: SLAC1 homologue 2 (TAIR…	PF03595	PTHR31269,PTHR31269:SF2	-	-	-	GO:0055085,GO:0016021,GO:0008308,GO:0006873	['intracellular chemical homeostasis', 'monoatomic ion homeostasis']	['GO:0055082', 'GO:0050801']	GO:0005215	transporter activity	-	-	-	LOC_Os05g50770	['As']	-	-	-	-
Potri.015G026800	1	1	['Cu65']	["5'"]	8832	6.56225	-	-	-	Potri.015G026800	-	PTHR31269,PTHR31269:SF2	-	-	-	GO:0016021,GO:0008308,GO:0006873	-	AT5G24030	SLAH3	SLAC1 homologue 3	SLAC1 homologue 3	Encodes a protein with ten predicted transmembrane helices. The SLAH3 protein has similarity to the SLAC1 protein involved in ion homeostasis in guard cells. Although it is not expressed in guard cells, it can complement an slac1-2 mutant suggesting that it performs a similar function. SLAH3:GFP localizes to the plasma membrane.	SLAC1 homologue 3 (SLAH3); FUNCTIONS IN: transporter activity; INVOLVED IN: cellular ion homeostasis; LOCATED IN: integral to membrane, plasma membrane; EXPRESSED IN: 20 plant structures; EXPRESSED DURING: 10 growth stages; CONTAINS InterPro DOMAIN/s: C4-dicarboxylate transporter/malic acid transport protein (InterPro:IPR004695); BEST Arabidopsis thaliana protein match is: SLAC1 homologue 2 (TAIR…	PF03595	PTHR31269,PTHR31269:SF2	-	-	-	GO:0055085,GO:0016021,GO:0008308,GO:0006873	['intracellular chemical homeostasis', 'monoatomic ion homeostasis']	['GO:0055082', 'GO:0050801']	GO:0005215	transporter activity	-	-	-	-	-	-	-	-	-
Potri.002G138000	1	1	['Cu65']	["3'"]	5407	6.55752	-	-	-	Potri.002G138000	PF05773	PTHR13198	-	-	K10640	GO:0005515	-	AT3G60300	-	RWD domain-containing protein	RWD domain-containing protein	-	RWD domain-containing protein; FUNCTIONS IN: zinc ion binding; EXPRESSED IN: 24 plant structures; EXPRESSED DURING: 15 growth stages; CONTAINS InterPro DOMAIN/s: Ubiquitin-conjugating enzyme/RWD-like (InterPro:IPR016135), Zinc finger, RING-type (InterPro:IPR001841), RWD (InterPro:IPR006575); Has 305 Blast hits to 305 proteins in 89 species: Archae - 0; Bacteria - 0; Metazoa - 222; Fungi - 10; Pla…	PF05773	PTHR13198	-	-	-	GO:0005515	-	-	-	-	-	-	-	-	-	-	-	-	-
Potri.002G138100	1	1	['Cu65']	["3'"]	126	6.55752	-	-	-	Potri.002G138100	-	-	-	-	-	-	-	-	-	-	-	-	-	-	-	-	-	-	-	-	-	-	-	-	-	-	-	-	-	-	-	-
Potri.002G138200	1	1	['Cu65']	["5'"]	196	6.55752	-	-	-	Potri.002G138200	-	-	-	-	-	-	-	-	-	-	-	-	-	-	-	-	-	-	-	-	-	-	-	-	-	-	-	-	-	-	-	-
Potri.006G158300	1	1	['Cu65']	["3'"]	6955	6.54212	-	-	-	-	-	-	-	-	-	-	-	-	-	-	-	-	-	-	-	-	-	-	-	-	-	-	-	-	-	-	-	-	-	-	-	-
Potri.006G158400	1	1	['Cu65']	["5'"]	8946	6.54212	-	-	-	Potri.006G158400	PF02458	PTHR31642,PTHR31642:SF50	-	2.3.1.188	-	GO:0016747	-	AT1G03390	-	HXXXD-type acyl-transferase family protein	HXXXD-type acyl-transferase family protein	-	HXXXD-type acyl-transferase family protein; FUNCTIONS IN: transferase activity, transferring acyl groups other than amino-acyl groups, transferase activity; INVOLVED IN: biological_process unknown; EXPRESSED IN: sepal, flower; EXPRESSED DURING: petal differentiation and expansion stage; CONTAINS InterPro DOMAIN/s: Transferase (InterPro:IPR003480); BEST Arabidopsis thaliana protein match is: HXXXD…	PF02458	PTHR31642,PTHR31642:SF50	-	2.3.1.188	-	GO:0016747	-	-	-	-	-	-	-	-	-	-	-	-	-
Potri.016G114800	1	1	['Cu65']	["3'"]	9281	6.52143	-	-	-	Potri.016G114800	PF07714	PTHR27006,PTHR27006:SF33	KOG1187	2.7.11.1	K04733	GO:0006468,GO:0004672	-	AT3G09010	-	Protein kinase superfamily protein	Protein kinase superfamily protein	-	Protein kinase superfamily protein; FUNCTIONS IN: protein serine/threonine kinase activity, protein kinase activity, kinase activity, ATP binding; INVOLVED IN: protein amino acid phosphorylation; LOCATED IN: cellular_component unknown; EXPRESSED IN: 20 plant structures; EXPRESSED DURING: 12 growth stages; CONTAINS InterPro DOMAIN/s: Protein kinase, ATP binding site (InterPro:IPR017441), Protein k…	PF07714	PTHR27006,PTHR27006:SF33	KOG1187	2.7.11.1	-	GO:0006468,GO:0004672	-	-	-	-	-	-	-	-	-	-	-	-	-
Potri.016G114900	1	1	['Cu65']	["5'"]	101	6.52143	yes	500	['alpha-amino acid metabolic process', 'carboxylic acid metabolic process', 'alpha-amino acid biosynthetic process', 'oxoacid metabolic process', 'organic acid metabolic process', 'small molecule metabolic process', 'cellular amino acid biosynthetic process', 'cellular amino acid metabolic process']	Potri.016G114900	-	PTHR31949,PTHR31949:SF1	-	-	-	-	-	AT3G09000	-	proline-rich family protein	proline-rich family protein	-	proline-rich family protein; BEST Arabidopsis thaliana protein match is: unknown protein (TAIR:AT2G40070.1); Has 72642 Blast hits to 41597 proteins in 1862 species: Archae - 219; Bacteria - 10073; Metazoa - 26321; Fungi - 16532; Plants - 3439; Viruses - 1862; Other Eukaryotes - 14196 (source: NCBI BLink).	-	PTHR31949,PTHR31949:SF1	-	-	-	-	-	-	-	-	-	-	-	-	-	-	-	-	-
Potri.016G065100	1	1	['Cu65']	["3'"]	3372	6.50446	-	-	-	Potri.016G065100	-	-	-	-	-	-	-	-	-	-	-	-	-	-	-	-	-	-	-	-	-	-	-	-	-	-	-	-	-	-	-	-
Potri.016G065200	1	1	['Cu65']	["5'"]	2601	6.50446	-	-	-	Potri.016G065200	PF04576	PTHR31422,PTHR31422:SF0	-	-	-	-	-	AT5G06560	-	Protein of unknown function, DUF593	Protein of unknown function, DUF593	-	Protein of unknown function, DUF593; FUNCTIONS IN: molecular_function unknown; INVOLVED IN: biological_process unknown; LOCATED IN: cellular_component unknown; EXPRESSED IN: 24 plant structures; EXPRESSED DURING: 15 growth stages; CONTAINS InterPro DOMAIN/s: Protein of unknown function DUF593 (InterPro:IPR007656); BEST Arabidopsis thaliana protein match is: Protein of unknown function, DUF593 (TA…	PF04576	PTHR31422,PTHR31422:SF0	-	-	-	-	-	-	-	-	-	-	-	-	-	-	-	-	-
Potri.010G253300	1	1	['Cu65']	["5'"]	6355	6.48812	-	-	-	Potri.010G253300	-	PTHR21257,PTHR21257:SF34	-	1.3.1.21	K00213	-	-	AT1G50430	7RED	Ergosterol biosynthesis ERG4/ERG24 family	Ergosterol biosynthesis ERG4/ERG24 family	Mutants are defective in Brassinosteroid biosynthesis (delta7-sterol-C7 reduction step) and have a dwarf phenotype.	DWARF 5 (DWF5); FUNCTIONS IN: sterol delta7 reductase activity; INVOLVED IN: sterol biosynthetic process, unidimensional cell growth, brassinosteroid biosynthetic process; LOCATED IN: integral to endoplasmic reticulum membrane, plasma membrane; EXPRESSED IN: 22 plant structures; EXPRESSED DURING: 13 growth stages; CONTAINS InterPro DOMAIN/s: Sterol reductase, conserved site (InterPro:IPR018083), …	PF01222	PTHR21257,PTHR21257:SF34	KOG1435	1.3.1.21	K00213	GO:0016020	-	-	-	-	-	-	-	-	-	-	-	-	-
Potri.010G253000	1	1	['Cu65']	["3'"]	5798	6.48812	yes	99	['aromatic compound biosynthetic process', 'heterocycle biosynthetic process', 'organic cyclic compound biosynthetic process', 'transcription, DNA-templated', 'nucleic acid-templated transcription', 'RNA biosynthetic process', 'nucleobase-containing compound biosynthetic process']	-	-	-	-	-	-	-	-	-	-	-	-	-	-	-	-	-	-	-	-	-	-	-	-	-	-	-	-	-	-	-	-	-
Potri.010G253100	1	1	['Cu65']	["3'"]	321	6.48812	-	-	-	Potri.010G253100	-	PTHR35552,PTHR35552:SF1	-	-	-	-	-	AT2G03070	MED8	mediator subunit 8	mediator subunit 8	Encodes a subunit of the Mediator complex. Regulates plant defense and flowering.	mediator subunit 8 (MED8); Has 21670 Blast hits to 11104 proteins in 489 species: Archae - 4; Bacteria - 472; Metazoa - 8306; Fungi - 2813; Plants - 2364; Viruses - 51; Other Eukaryotes - 7660 (source: NCBI BLink).	-	PTHR35552,PTHR35552:SF1	-	-	-	-	-	-	-	-	-	-	-	-	-	-	-	-	-
Potri.010G253200	1	1	['Cu65']	["5'"]	416	6.48812	yes	171	['cellular macromolecule biosynthetic process', 'peptide metabolic process', 'cellular amide metabolic process', 'translation', 'peptide biosynthetic process', 'amide biosynthetic process', 'cellular macromolecule metabolic process', 'protein catabolic process', 'cellular protein metabolic process', 'organonitrogen compound biosynthetic process', 'beta-glucan biosynthetic process', 'beta-glucan m…	Potri.010G253200	PF01222	PTHR21257,PTHR21257:SF34	KOG1435	1.3.1.21	K00213	GO:0016020	-	AT1G50430	7RED	Ergosterol biosynthesis ERG4/ERG24 family	Ergosterol biosynthesis ERG4/ERG24 family	Mutants are defective in Brassinosteroid biosynthesis (delta7-sterol-C7 reduction step) and have a dwarf phenotype.	DWARF 5 (DWF5); FUNCTIONS IN: sterol delta7 reductase activity; INVOLVED IN: sterol biosynthetic process, unidimensional cell growth, brassinosteroid biosynthetic process; LOCATED IN: integral to endoplasmic reticulum membrane, plasma membrane; EXPRESSED IN: 22 plant structures; EXPRESSED DURING: 13 growth stages; CONTAINS InterPro DOMAIN/s: Sterol reductase, conserved site (InterPro:IPR018083), …	PF01222	PTHR21257,PTHR21257:SF34	KOG1435	1.3.1.21	K00213	GO:0016020	-	-	-	-	-	-	-	-	-	-	-	-	-
Potri.010G253400	1	1	['Cu65']	["5'"]	9396	6.48812	-	-	-	Potri.010G253400	PF08555	PTHR13282,PTHR13282:SF6	KOG3410	-	K13120	-	-	AT1G16810	-	-	-	-	unknown protein; CONTAINS InterPro DOMAIN/s: Protein of unknown function DUF1754, eukaryotic (InterPro:IPR013865); Has 35333 Blast hits to 34131 proteins in 2444 species: Archae - 798; Bacteria - 22429; Metazoa - 974; Fungi - 991; Plants - 531; Viruses - 0; Other Eukaryotes - 9610 (source: NCBI BLink).	PF08555	PTHR13282,PTHR13282:SF6	KOG3410	-	K13120	-	-	-	-	-	-	-	-	-	-	-	-	-	-
Potri.003G062200	1	1	['Cu65']	["3'"]	7338	6.45593	yes	500	['cation transport', 'cellular response to fatty acid', 'cellular response to jasmonic acid stimulus', 'response to fatty acid', 'positive regulation of immune response', 'regulation of immune response', 'positive regulation of innate immune response', 'regulation of innate immune response', 'positive regulation of response to external stimulus', 'regulation of response to external stimulus', 'po…	Potri.003G062200	PF15697	PTHR33730,PTHR33730:SF4	-	-	-	-	-	AT1G15400	-	-	-	-	unknown protein; FUNCTIONS IN: molecular_function unknown; INVOLVED IN: biological_process unknown; LOCATED IN: plasma membrane; EXPRESSED IN: 23 plant structures; EXPRESSED DURING: 13 growth stages; BEST Arabidopsis thaliana protein match is: unknown protein (TAIR:AT1G80180.1); Has 84 Blast hits to 84 proteins in 17 species: Archae - 0; Bacteria - 6; Metazoa - 0; Fungi - 0; Plants - 75; Viruses …	PF15697	PTHR33730,PTHR33730:SF4	-	-	-	-	-	-	-	-	coexpressed genes enriched in transport-related GO-BP terms	-	-	-	-	-	-	-	-
Potri.004G036200	1	1	['Cu65']	["3'"]	7699	6.37779	yes	500	['photosynthesis', 'fatty acid biosynthetic process', 'monocarboxylic acid biosynthetic process', 'monocarboxylic acid metabolic process', 'fatty acid metabolic process', 'carboxylic acid biosynthetic process', 'lipid biosynthetic process', 'cellular lipid metabolic process', 'organic acid biosynthetic process', 'small molecule biosynthetic process', 'lipid metabolic process', 'oxoacid metabolic …	Potri.004G036200	PF00282	PTHR11999,PTHR11999:SF96	-	4.1.1.28,4.1.1.25	K01592	GO:0030170,GO:0019752,GO:0016831	-	AT2G20340	-	Pyridoxal phosphate (PLP)-dependent transferases superfamily protein	Pyridoxal phosphate (PLP)-dependent transferases superfamily protein	Encodes an aromatic aldehyde synthase (AtAAS), which catalyzes the in vitro conversion of phenylalanine and 3,4-dihydroxy-L-phenylalanine to phenylacetaldehyde and dopaldehyde, respectively.	Pyridoxal phosphate (PLP)-dependent transferases superfamily protein; FUNCTIONS IN: pyridoxal phosphate binding, carboxy-lyase activity, catalytic activity, tyrosine decarboxylase activity; INVOLVED IN: response to wounding, cellular amino acid metabolic process; LOCATED IN: cellular_component unknown; EXPRESSED IN: 22 plant structures; EXPRESSED DURING: 13 growth stages; CONTAINS InterPro DOMAIN…	PF00282	PTHR11999,PTHR11999:SF70	-	4.1.1.25	K01592	GO:0030170,GO:0019752,GO:0016831	-	-	-	-	-	-	-	-	-	-	-	-	-
Potri.004G036300	1	1	['Cu65']	["5'"]	595	6.37779	-	-	-	Potri.004G036300	PF00070	PTHR22912	-	1.6.5.9	K17871	GO:0055114,GO:0016491	-	AT2G29990	NDA2	alternative NAD(P)H dehydrogenase 2	alternative NAD(P)H dehydrogenase 2	-	alternative NAD(P)H dehydrogenase 2 (NDA2); FUNCTIONS IN: NADH dehydrogenase activity, oxidoreductase activity, FAD binding; INVOLVED IN: oxidation reduction; LOCATED IN: intrinsic to mitochondrial inner membrane; EXPRESSED IN: 24 plant structures; EXPRESSED DURING: 13 growth stages; CONTAINS InterPro DOMAIN/s: FAD-dependent pyridine nucleotide-disulphide oxidoreductase (InterPro:IPR013027), Pyri…	PF00070	PTHR22912	-	1.6.5.9,1.6.99.3	K17871	GO:0055114,GO:0016491	-	-	-	-	-	-	-	LOC_Os07g37730	['P']	-	-	-	-
Potri.019G031600	1	1	['Cu65']	["5'"]	6736	6.37469	-	-	-	Potri.019G031600	PF02365	PTHR31744,PTHR31744:SF10	-	-	-	GO:0006355,GO:0003677	NAC	AT5G18270	ANAC087	Arabidopsis NAC domain containing protein 87	Arabidopsis NAC domain containing protein 87	-	Arabidopsis NAC domain containing protein 87 (ANAC087); FUNCTIONS IN: sequence-specific DNA binding transcription factor activity; INVOLVED IN: multicellular organismal development, regulation of transcription; LOCATED IN: cellular_component unknown; EXPRESSED IN: 12 plant structures; EXPRESSED DURING: LP.06 six leaves visible, LP.04 four leaves visible, 4 anthesis, C globular stage, petal differ…	PF02365	PTHR31744,PTHR31744:SF10	-	-	-	GO:0006355,GO:0003677	['inorganic ion homeostasis']	['GO:0098771']	-	-	-	-	-	LOC_Os07g48550	['Cr']	-	-	-	-
Potri.010G108700	1	1	['Cu65']	["3'"]	5059	6.36552	yes	500	['translation', 'peptide biosynthetic process', 'amide biosynthetic process', 'peptide metabolic process', 'cellular amide metabolic process', 'cellular macromolecule biosynthetic process']	Potri.010G108700	PF01221	PTHR11886,PTHR11886:SF39	KOG3430	3.6.4.2	K10418	GO:0007017,GO:0005875	-	AT1G23220	-	Dynein light chain type 1 family protein	Dynein light chain type 1 family protein	-	Dynein light chain type 1 family protein; FUNCTIONS IN: microtubule motor activity; INVOLVED IN: microtubule-based process; LOCATED IN: microtubule associated complex; EXPRESSED IN: 23 plant structures; EXPRESSED DURING: 13 growth stages; CONTAINS InterPro DOMAIN/s: Dynein light chain, type 1/2 (InterPro:IPR001372); BEST Arabidopsis thaliana protein match is: Dynein light chain type 1 family prot…	PF01221	PTHR11886,PTHR11886:SF39	KOG3430	3.6.4.2	K10418	GO:0007017,GO:0005875	-	-	-	-	-	-	-	-	-	-	-	-	-
Potri.010G108600	1	1	['Cu65']	["3'"]	9125	6.36552	yes	500	['photosynthesis', 'photosynthesis, light harvesting', 'photosynthesis, light reaction', 'generation of precursor metabolites and energy', 'photosystem II assembly', 'peptide metabolic process', 'cellular amide metabolic process', 'translation', 'peptide biosynthetic process', 'amide biosynthetic process', 'organonitrogen compound biosynthetic process', 'proton motive force-driven ATP synthesis',…	Potri.010G108600	-	-	-	-	-	-	-	AT2G01620	MEE11	RNI-like superfamily protein	RNI-like superfamily protein	-	maternal effect embryo arrest 11 (MEE11); BEST Arabidopsis thaliana protein match is: Ribonuclease inhibitor (TAIR:AT3G26000.1); Has 234 Blast hits to 230 proteins in 61 species: Archae - 0; Bacteria - 0; Metazoa - 139; Fungi - 2; Plants - 81; Viruses - 0; Other Eukaryotes - 12 (source: NCBI BLink).	-	PTHR24006	-	-	-	-	-	-	-	-	-	-	-	-	-	-	-	-	-
Potri.010G108800	1	1	['Cu65']	["5'"]	1507	6.36552	-	-	-	Potri.010G108800	PF04749	PTHR15907,PTHR15907:SF56	-	-	-	-	-	AT1G14870	PCR2	PLANT CADMIUM RESISTANCE 2	PLANT CADMIUM RESISTANCE 2	PCR2 encodes a membrane protein involved in zinc transport and detoxification.	PLANT CADMIUM RESISTANCE 2 (PCR2); FUNCTIONS IN: molecular_function unknown; INVOLVED IN: response to oxidative stress; LOCATED IN: plasma membrane; EXPRESSED IN: callus; CONTAINS InterPro DOMAIN/s: Protein of unknown function Cys-rich (InterPro:IPR006461); BEST Arabidopsis thaliana protein match is: PLAC8 family protein (TAIR:AT5G35525.1); Has 803 Blast hits to 802 proteins in 112 species: Archa…	PF04749	PTHR15907,PTHR15907:SF43	-	-	-	-	-	-	-	-	Direct function in ion homeostasis, potential transport function, or found regulated/related to response to ions or osmotic stress	-	-	-	-	-	-	yes	Zn
Potri.014G025200	1	1	['Cu65']	["3'"]	3869	6.34775	-	-	-	Potri.014G025200	PF00847	PTHR31729,PTHR31729:SF2	-	-	K09286	GO:0006355,GO:0003700	ERF	AT1G46768	RAP2.1	related to AP2 1	related to AP2 1	encodes a member of the DREB subfamily A-5 of ERF/AP2 transcription factor family (RAP2.1). The protein contains one AP2 domain. There are 16 members in this subfamily including RAP2.9 and RAP2.10.	related to AP2 1 (RAP2.1); CONTAINS InterPro DOMAIN/s: DNA-binding, integrase-type (InterPro:IPR016177), Pathogenesis-related transcriptional factor/ERF, DNA-binding (InterPro:IPR001471); BEST Arabidopsis thaliana protein match is: related to AP2 10 (TAIR:AT4G36900.1); Has 5681 Blast hits to 5559 proteins in 243 species: Archae - 0; Bacteria - 0; Metazoa - 0; Fungi - 0; Plants - 5675; Viruses - 0…	PF00847	PTHR31729,PTHR31729:SF2	-	-	K09286	GO:0006355,GO:0003700	-	-	-	-	-	-	-	-	-	-	-	-	-
Potri.014G025100	1	1	['Cu65']	["3'"]	9694	6.34775	yes	500	['photosynthesis', 'photosynthesis, light harvesting', 'photosynthesis, light reaction', 'generation of precursor metabolites and energy', 'proton motive force-driven ATP synthesis', 'ATP metabolic process', 'ATP biosynthetic process', 'purine ribonucleotide metabolic process', 'ribonucleotide metabolic process', 'ribose phosphate metabolic process', 'purine nucleotide metabolic process', 'purine…	Potri.014G025100	-	PTHR35744,PTHR35744:SF1	-	-	-	-	C2H2	AT5G52010	-	C2H2-like zinc finger protein	C2H2-like zinc finger protein	-	C2H2-like zinc finger protein; FUNCTIONS IN: sequence-specific DNA binding transcription factor activity, zinc ion binding, nucleic acid binding; INVOLVED IN: regulation of transcription; LOCATED IN: intracellular, chloroplast; EXPRESSED IN: 21 plant structures; EXPRESSED DURING: 13 growth stages; CONTAINS InterPro DOMAIN/s: Zinc finger, C2H2-like (InterPro:IPR015880), Zinc finger, C2H2-type (Int…	-	PTHR35744,PTHR35744:SF1	-	-	-	-	-	-	-	-	-	-	-	LOC_Os06g07020	['Mg', 'As']	-	-	-	-
Potri.013G089300	1	1	['Cu65']	["5'"]	132	6.31515	-	-	-	Potri.013G089300	-	-	-	-	-	-	-	-	-	-	-	-	-	-	-	-	-	-	-	-	-	-	-	-	-	-	-	-	-	-	-	-
Potri.013G089200	1	1	['Cu65']	["3'"]	6499	6.31515	-	-	-	Potri.013G089200	PF00011	PTHR11527,PTHR11527:SF135	KOG3591	-	K13993	-	-	AT4G10250	ATHSP22.0	HSP20-like chaperones superfamily protein	HSP20-like chaperones superfamily protein	Columbia endomembrane-localized small heat shock protein	ATHSP22.0; FUNCTIONS IN: molecular_function unknown; INVOLVED IN: response to heat; LOCATED IN: endomembrane system; EXPRESSED IN: 8 plant structures; EXPRESSED DURING: M germinated pollen stage, 4 anthesis, C globular stage, petal differentiation and expansion stage; CONTAINS InterPro DOMAIN/s: Heat shock protein Hsp20 (InterPro:IPR002068), HSP20-like chaperone (InterPro:IPR008978); BEST Arabido…	PF00011	PTHR11527,PTHR11527:SF135	KOG0710	-	K13993	-	-	-	-	-	-	-	-	-	-	-	-	-	-
Potri.010G142500	1	1	['Cu65']	["5'"]	9091	6.31336	-	-	-	Potri.010G142500	PF01096	PTHR11239,PTHR11239:SF15	KOG2691	2.7.7.6	K03017	GO:0008270,GO:0006351,GO:0003676	-	AT4G16265	NRPB9B	RNA polymerases M/15 Kd subunit	RNA polymerases M/15 Kd subunit	One of two highly similar, non-catalytic subunits common to nuclear DNA-directed RNA polymerases II, IV and V; homologous to budding yeast RPB9. Appears to be redundant with At3g16980	NRPB9B; FUNCTIONS IN: DNA-directed RNA polymerase activity, transcription regulator activity, DNA binding, zinc ion binding, nucleic acid binding; INVOLVED IN: transcription, regulation of transcription; LOCATED IN: DNA-directed RNA polymerase V complex, DNA-directed RNA polymerase II, core complex, DNA-directed RNA polymerase IV complex; EXPRESSED IN: 22 plant structures; EXPRESSED DURING: 13 gr…	PF01096,PF02150	-	KOG2691	2.7.7.6	K03017	GO:0008270,GO:0006351,GO:0003676,GO:0003899,GO:0003677	-	-	-	-	-	-	-	-	-	-	-	-	-
Potri.010G142300	1	1	['Cu65']	["5'"]	1065	6.31336	yes	500	['metal ion transport', 'cation transport', 'ion transport']	Potri.010G142300	PF02466	PTHR15371,PTHR15371:SF1	-	-	-	-	-	AT4G16160	ATOEP16-2	Mitochondrial import inner membrane translocase subunit Tim17/Tim22/Tim23 family protein	Mitochondrial import inner membrane translocase subunit Tim17/Tim22/Tim23 family protein	Homologous to pea OEP16 and barley pPORA (OEP16), a member of Arabidopsis OEP16 family. Two OEP16 genes are closely related to each other and are conserved in all land plants, OEP16-2, also named OEP16-S, and OEP16-1 (renamed OEP16-L) are result of the gene duplication event that occurred prior to divergence of bryophytes and seed plants. Predominantly expressed in seed and is not inducible by co…	ATOEP16-2; FUNCTIONS IN: protein transporter activity, P-P-bond-hydrolysis-driven protein transmembrane transporter activity; INVOLVED IN: protein transport; LOCATED IN: plastid outer membrane, mitochondrial inner membrane presequence translocase complex; EXPRESSED IN: 6 plant structures; EXPRESSED DURING: 6 growth stages; CONTAINS InterPro DOMAIN/s: Mitochondrial inner membrane translocase compl…	PF02466	PTHR15371,PTHR15371:SF1	-	-	-	-	-	-	GO:0005215	transporter activity	coexpressed genes enriched in transport-related GO-BP terms	-	-	-	-	-	-	-	-
Potri.010G142400	1	1	['Cu65']	["5'"]	6645	6.31336	-	-	-	Potri.010G142400	PF13917	PTHR13491	-	-	-	-	-	AT5G49400	-	zinc knuckle (CCHC-type) family protein	zinc knuckle (CCHC-type) family protein	-	zinc knuckle (CCHC-type) family protein; FUNCTIONS IN: zinc ion binding, nucleic acid binding; INVOLVED IN: biological_process unknown; LOCATED IN: cellular_component unknown; EXPRESSED IN: 23 plant structures; EXPRESSED DURING: 13 growth stages; CONTAINS InterPro DOMAIN/s: Zinc finger, CCHC-type (InterPro:IPR001878); Has 46316 Blast hits to 20637 proteins in 1119 species: Archae - 19; Bacteria -…	PF13917	PTHR13491	KOG3116	-	-	-	-	-	-	-	-	-	-	-	-	-	-	-	-
Potri.010G142200	1	1	['Cu65']	["3'"]	5474	6.31336	yes	500	['nucleic acid metabolic process', 'regulation of transcription by RNA polymerase II', 'nucleobase-containing compound metabolic process', 'macromolecule metabolic process', '7-methylguanosine mRNA capping', '7-methylguanosine RNA capping', 'RNA capping', 'RNA processing', 'mRNA processing']	Potri.010G142200	PF04802	PTHR23318,PTHR23318:SF0	KOG2175	-	K17491	-	-	AT3G06670	-	binding	binding	-	binding; FUNCTIONS IN: binding; INVOLVED IN: biological_process unknown; LOCATED IN: cellular_component unknown; EXPRESSED IN: 23 plant structures; EXPRESSED DURING: 13 growth stages; CONTAINS InterPro DOMAIN/s: Armadillo-type fold (InterPro:IPR016024), Protein of unknown function DUF625 (InterPro:IPR006887); BEST Arabidopsis thaliana protein match is: unknown protein (TAIR:AT5G49390.1); Has 3148…	PF04802	PTHR23318,PTHR23318:SF0	-	-	K17491	-	-	-	-	-	-	-	-	-	-	-	-	-	-
Potri.001G447100	1	1	['Cu65']	["5'"]	2150	6.27654	-	-	-	-	-	-	-	-	-	-	-	-	-	-	-	-	-	-	-	-	-	-	-	-	-	-	-	-	-	-	-	-	-	-	-	-
Potri.001G447000	1	1	['Cu65']	["5'"]	1223	6.27654	-	-	-	-	-	-	-	-	-	-	-	-	-	-	-	-	-	-	-	-	-	-	-	-	-	-	-	-	-	-	-	-	-	-	-	-
Potri.001G446900	1	1	['Cu65']	["5'"]	786	6.27654	yes	500	['protein ubiquitination', 'response to oxidative stress', 'protein modification by small protein conjugation', 'protein modification by small protein conjugation or removal', 'cell recognition', 'pollination', 'pollen-pistil interaction', 'multi-multicellular organism process', 'recognition of pollen', 'reproduction', 'reproductive process']	-	-	-	-	-	-	-	-	-	-	-	-	-	-	-	-	-	-	-	-	-	-	-	-	-	-	-	-	-	-	-	-	-
Potri.008G132800	1	1	['Cu65']	["5'"]	5852	6.2233	yes	500	['microtubule-based process', 'movement of cell or subcellular component', 'microtubule-based movement']	Potri.008G132800	PF04749	PTHR15907,PTHR15907:SF47	-	-	-	-	-	AT1G14870	PCR2	PLANT CADMIUM RESISTANCE 2	PLANT CADMIUM RESISTANCE 2	PCR2 encodes a membrane protein involved in zinc transport and detoxification.	PLANT CADMIUM RESISTANCE 2 (PCR2); FUNCTIONS IN: molecular_function unknown; INVOLVED IN: response to oxidative stress; LOCATED IN: plasma membrane; EXPRESSED IN: callus; CONTAINS InterPro DOMAIN/s: Protein of unknown function Cys-rich (InterPro:IPR006461); BEST Arabidopsis thaliana protein match is: PLAC8 family protein (TAIR:AT5G35525.1); Has 803 Blast hits to 802 proteins in 112 species: Archa…	PF04749	PTHR15907,PTHR15907:SF43	-	-	-	-	-	-	-	-	Direct function in ion homeostasis, potential transport function, or found regulated/related to response to ions or osmotic stress	-	-	-	-	-	-	-	-
Potri.008G132700	1	1	['Cu65']	['in gene']	0	6.2233	yes	262	['translation', 'peptide biosynthetic process', 'amide biosynthetic process', 'peptide metabolic process', 'cellular amide metabolic process', 'cellular macromolecule biosynthetic process', 'organonitrogen compound biosynthetic process', 'gene expression', 'macromolecule biosynthetic process', 'cellular nitrogen compound biosynthetic process', 'cellular protein metabolic process', 'protein metabo…	Potri.008G132700	PF00759	PTHR22298,PTHR22298:SF28	-	3.2.1.4	-	GO:0005975,GO:0004553	-	AT1G70710	ATGH9B1	glycosyl hydrolase 9B1	glycosyl hydrolase 9B1	endo-1,4-beta-glucanase. Involved in cell elongation.	glycosyl hydrolase 9B1 (GH9B1); FUNCTIONS IN: cellulase activity, hydrolase activity, hydrolyzing O-glycosyl compounds; INVOLVED IN: response to cyclopentenone, cell wall modification involved in multidimensional cell growth; LOCATED IN: chloroplast; EXPRESSED IN: 20 plant structures; EXPRESSED DURING: 12 growth stages; CONTAINS InterPro DOMAIN/s: Six-hairpin glycosidase (InterPro:IPR012341), Gly…	PF00759	PTHR22298,PTHR22298:SF28	-	3.2.1.4	-	GO:0005975,GO:0004553	-	-	-	-	-	-	-	-	-	-	-	-	-
Potri.003G200600	1	1	['Cu65']	["3'"]	3277	6.22257	yes	102	['actin filament depolymerization', 'protein depolymerization', 'actin polymerization or depolymerization', 'cellular component disassembly', 'protein-containing complex disassembly', 'actin filament organization', 'supramolecular fiber organization', 'cytoskeleton organization', 'ATP synthesis coupled electron transport', 'oxidative phosphorylation', 'mitochondrial ATP synthesis coupled electron…	Potri.003G200600	-	PTHR33334,PTHR33334:SF1	-	-	-	-	-	AT3G54500	-	-	-	-	BEST Arabidopsis thaliana protein match is: dentin sialophosphoprotein-related (TAIR:AT5G64170.1); Has 183 Blast hits to 175 proteins in 44 species: Archae - 0; Bacteria - 4; Metazoa - 38; Fungi - 11; Plants - 120; Viruses - 0; Other Eukaryotes - 10 (source: NCBI BLink).	-	PTHR33334,PTHR33334:SF1	-	-	-	-	-	-	-	-	-	-	-	-	-	-	-	-	-
Potri.003G200800	1	1	['Cu65']	["5'"]	6247	6.22257	yes	500	['response to oxidative stress', 'response to stress', 'response to wounding', 'cell recognition', 'pollination', 'pollen-pistil interaction', 'multi-multicellular organism process', 'recognition of pollen', 'protein phosphorylation', 'reproduction', 'reproductive process', 'phosphorylation', 'cellular protein modification process', 'protein modification process', 'multicellular organismal proces…	Potri.003G200800	PF00931	PTHR23155,PTHR23155:SF580	KOG4658	-	-	GO:0043531	-	AT3G14460	-	LRR and NB-ARC domains-containing disease resistance protein	LRR and NB-ARC domains-containing disease resistance protein	-	LRR and NB-ARC domains-containing disease resistance protein; FUNCTIONS IN: ATP binding; INVOLVED IN: apoptosis, defense response; CONTAINS InterPro DOMAIN/s: NB-ARC (InterPro:IPR002182), Leucine-rich repeat (InterPro:IPR001611), Disease resistance protein (InterPro:IPR000767); BEST Arabidopsis thaliana protein match is: NB-ARC domain-containing disease resistance protein (TAIR:AT3G14470.1); Has …	PF00931	PTHR23155,PTHR23155:SF414	KOG4658	-	-	GO:0043531	-	-	-	-	-	-	-	-	-	-	-	-	-
Potri.003G200700	1	1	['Cu65']	["5'"]	3391	6.22257	yes	500	['response to wounding']	Potri.003G200700	PF00191	PTHR10502,PTHR10502:SF113	KOG0819	-	-	GO:0005544,GO:0005509	-	AT5G12380	ANNAT8	annexin 8	annexin 8	-	annexin 8 (ANNAT8); FUNCTIONS IN: calcium-dependent phospholipid binding, calcium ion binding; INVOLVED IN: response to water deprivation, response to salt stress, response to cold, response to heat; EXPRESSED IN: embryo, pedicel, synergid; EXPRESSED DURING: 4 anthesis, C globular stage; CONTAINS InterPro DOMAIN/s: Annexin like protein (InterPro:IPR015472), Annexin repeat (InterPro:IPR018502), An…	PF00191	PTHR10502,PTHR10502:SF113	KOG0819	-	-	GO:0005544,GO:0005509	-	-	-	-	-	-	-	-	-	-	-	-	-
Potri.013G159600	1	1	['Cu65']	["5'"]	7442	6.20551	yes	286	['peptide metabolic process', 'translation', 'peptide biosynthetic process', 'amide biosynthetic process', 'cellular amide metabolic process', 'cellular macromolecule biosynthetic process', 'organonitrogen compound biosynthetic process', 'cellular nitrogen compound biosynthetic process', 'gene expression', 'macromolecule biosynthetic process', 'cellular nitrogen compound metabolic process', 'cell…	Potri.013G159600	PF00252	PTHR11726,PTHR11726:SF15	KOG0857	-	K02866	GO:0006412,GO:0005840,GO:0003735	-	AT1G26910	RPL10B	Ribosomal protein L16p/L10e family protein	Ribosomal protein L16p/L10e family protein	-	Ribosomal protein L16p/L10e family protein; FUNCTIONS IN: structural constituent of ribosome; INVOLVED IN: response to UV-B, developmental process, translation; LOCATED IN: ribosome, membrane, chloroplast envelope; EXPRESSED IN: 25 plant structures; EXPRESSED DURING: 15 growth stages; CONTAINS InterPro DOMAIN/s: Ribosomal protein L10e (InterPro:IPR001197), Ribosomal protein L10e/L16 (InterPro:IPR…	PF00252	PTHR11726,PTHR11726:SF15	KOG0857	-	K02866	GO:0006412,GO:0005840,GO:0003735	-	-	-	-	-	-	-	LOC_Os11g11390	['As']	-	-	-	-
Potri.013G159500	1	1	['Cu65']	["5'"]	511	6.20551	yes	500	['photosynthesis', 'photosynthesis, light harvesting', 'photosynthesis, light reaction', 'generation of precursor metabolites and energy', 'purine ribonucleotide metabolic process', 'ribonucleotide metabolic process', 'ribose phosphate metabolic process', 'purine nucleotide metabolic process', 'purine-containing compound metabolic process', 'ATP metabolic process', 'nucleotide metabolic process',…	Potri.013G159500	PF13855,PF00069	PTHR27003,PTHR27003:SF36	KOG1187	2.7.11.1	-	GO:0005515,GO:0006468,GO:0005524,GO:0004672	-	AT1G06840	-	Leucine-rich repeat protein kinase family protein	Leucine-rich repeat protein kinase family protein	-	Leucine-rich repeat protein kinase family protein; FUNCTIONS IN: protein serine/threonine kinase activity, protein kinase activity, ATP binding; INVOLVED IN: transmembrane receptor protein tyrosine kinase signaling pathway, protein amino acid phosphorylation; LOCATED IN: plasma membrane, membrane; EXPRESSED IN: 20 plant structures; EXPRESSED DURING: 9 growth stages; CONTAINS InterPro DOMAIN/s: Pr…	PF08263,PF13855,PF07714	PTHR27003,PTHR27003:SF36	KOG1187	2.7.11.1	-	GO:0005515,GO:0006468,GO:0004672	-	-	-	-	-	-	-	-	-	-	-	-	-
Potri.006G228100	1	1	['Cu65']	["5'"]	2716	6.18776	-	-	-	Potri.006G228100	PF01253	PTHR12789	KOG3239	-	-	GO:0006413,GO:0003743	-	AT5G11900	-	Translation initiation factor SUI1 family protein	Translation initiation factor SUI1 family protein	-	Translation initiation factor SUI1 family protein; FUNCTIONS IN: translation initiation factor activity; INVOLVED IN: translational initiation; LOCATED IN: cellular_component unknown; EXPRESSED IN: 23 plant structures; EXPRESSED DURING: 13 growth stages; CONTAINS InterPro DOMAIN/s: Translation initiation factor SUI1 (InterPro:IPR001950), Density-regulated protein DRP1 (InterPro:IPR005873); Has 30…	PF01253	PTHR12789	KOG3239	-	-	GO:0006413,GO:0003743	-	-	-	-	-	-	-	-	-	-	-	-	-
Potri.006G228000	1	1	['Cu65']	["3'"]	336	6.18776	yes	500	['translation', 'peptide biosynthetic process', 'amide biosynthetic process', 'peptide metabolic process', 'organonitrogen compound biosynthetic process', 'cellular amide metabolic process', 'cellular macromolecule biosynthetic process']	Potri.006G228000	PF01370	PTHR10366,PTHR10366:SF337	KOG1371	3.13.1.1	K06118	GO:0050662,GO:0003824	-	AT4G33030	SQD1	sulfoquinovosyldiacylglycerol 1	sulfoquinovosyldiacylglycerol 1	involved in sulfolipid biosynthesis	sulfoquinovosyldiacylglycerol 1 (SQD1); FUNCTIONS IN: UDPsulfoquinovose synthase activity, sulfotransferase activity, zinc ion binding; INVOLVED IN: cellular response to phosphate starvation, sulfolipid biosynthetic process, glycolipid biosynthetic process; LOCATED IN: chloroplast; EXPRESSED IN: 24 plant structures; EXPRESSED DURING: 14 growth stages; CONTAINS InterPro DOMAIN/s: NAD-dependent epi…	PF01370	PTHR10366,PTHR10366:SF337	KOG1371	3.13.1.1	K06118	GO:0050662,GO:0003824	-	-	-	-	-	-	-	-	-	-	-	-	-
Potri.006G227900	1	1	['Cu65']	["3'"]	4052	6.18776	-	-	-	Potri.006G227900	PF12695	PTHR10992,PTHR10992:SF853	KOG4667	3.1.1.73	K06889	-	-	AT5G11910	-	alpha/beta-Hydrolases superfamily protein	alpha/beta-Hydrolases superfamily protein	-	alpha/beta-Hydrolases superfamily protein; CONTAINS InterPro DOMAIN/s: BAAT/Acyl-CoA thioester hydrolase C-terminal (InterPro:IPR014940); BEST Arabidopsis thaliana protein match is: alpha/beta-Hydrolases superfamily protein (TAIR:AT3G47590.1); Has 30201 Blast hits to 17322 proteins in 780 species: Archae - 12; Bacteria - 1396; Metazoa - 17338; Fungi - 3422; Plants - 5037; Viruses - 0; Other Eukar…	PF12695	PTHR10992,PTHR10992:SF847	KOG4667	3.1.1.73	-	-	-	-	-	-	-	-	-	-	-	-	-	-	-
Potri.004G151500	2	1	['Cu65']	["5'"]	985	6.18243	-	-	-	Potri.004G151500	PF13041,PF01535	PTHR24015,PTHR24015:SF714	-	-	-	-	-	AT3G18840	-	Tetratricopeptide repeat (TPR)-like superfamily protein	Tetratricopeptide repeat (TPR)-like superfamily protein	-	Tetratricopeptide repeat (TPR)-like superfamily protein; CONTAINS InterPro DOMAIN/s: Pentatricopeptide repeat (InterPro:IPR002885); BEST Arabidopsis thaliana protein match is: Pentatricopeptide repeat (PPR) superfamily protein (TAIR:AT2G13600.1); Has 42936 Blast hits to 13106 proteins in 190 species: Archae - 0; Bacteria - 3; Metazoa - 51; Fungi - 30; Plants - 42456; Viruses - 0; Other Eukaryotes…	PF13041,PF01535	PTHR24015,PTHR24015:SF714	-	-	-	-	-	-	-	-	-	-	-	-	-	-	-	-	-
Potri.004G151300	2	1	['Cu65']	["3'"]	7052	6.18243	-	-	-	-	-	-	-	-	-	-	-	-	-	-	-	-	-	-	-	-	-	-	-	-	-	-	-	-	-	-	-	-	-	-	-	-
Potri.004G151400	2	1	['Cu65']	['in gene', "3'"]	0	6.18243	yes	500	['metal ion transport', 'cation transport', 'ion transport']	Potri.004G151400	-	-	-	-	-	-	-	AT4G36730	GBF1	G-box binding factor 1	G-box binding factor 1	member of a gene family encoding basic leucine zipper proteins (GBFs) which bind the G-box	G-box binding factor 1 (GBF1); CONTAINS InterPro DOMAIN/s: Basic-leucine zipper (bZIP) transcription factor (InterPro:IPR004827), G-box binding, MFMR (InterPro:IPR012900), bZIP transcription factor, bZIP-1 (InterPro:IPR011616); BEST Arabidopsis thaliana protein match is: basic region/leucine zipper transcription factor 16 (TAIR:AT2G35530.1); Has 3905 Blast hits to 3842 proteins in 356 species: Ar…	PF00170,PF07777	PTHR22952,PTHR22952:SF123	KOG3119	-	K09060	GO:0043565,GO:0006355,GO:0003700	-	-	-	-	coexpressed genes enriched in transport-related GO-BP terms	-	-	-	-	-	-	-	-
Potri.004G151600	2	1	['Cu65']	["5'"]	4328	6.18243	-	-	-	Potri.004G151600	PF00294	PTHR10584,PTHR10584:SF188	KOG2855	-	-	-	-	AT1G49350	-	pfkB-like carbohydrate kinase family protein	pfkB-like carbohydrate kinase family protein	-	pfkB-like carbohydrate kinase family protein; FUNCTIONS IN: kinase activity, ribokinase activity; INVOLVED IN: D-ribose metabolic process; LOCATED IN: cellular_component unknown; EXPRESSED IN: 22 plant structures; EXPRESSED DURING: 13 growth stages; CONTAINS InterPro DOMAIN/s: Carbohydrate/purine kinase (InterPro:IPR011611), Ribokinase (InterPro:IPR002139), Carbohydrate/puine kinase, PfkB, conser…	PF00294	PTHR10584,PTHR10584:SF188	KOG2855	2.7.1.83	-	-	-	-	-	-	-	-	-	-	-	-	-	-	-
Potri.010G138200	1	1	['Cu65']	["5'"]	3997	6.18046	-	-	-	Potri.010G138200	-	-	-	-	-	-	-	-	-	-	-	-	-	-	-	-	-	-	-	-	-	-	-	-	-	-	-	-	-	-	-	-
Potri.010G138100	1	1	['Cu65']	["3'"]	2438	6.18046	-	-	-	Potri.010G138100	-	PTHR33914,PTHR33914:SF2	-	-	-	-	-	AT2G03810	-	18S pre-ribosomal assembly protein gar2-related	18S pre-ribosomal assembly protein gar2-related	-	18S pre-ribosomal assembly protein gar2-related; FUNCTIONS IN: molecular_function unknown; LOCATED IN: plasma membrane; EXPRESSED IN: cotyledon; BEST Arabidopsis thaliana protein match is: unknown protein (TAIR:AT1G13650.1); Has 30201 Blast hits to 17322 proteins in 780 species: Archae - 12; Bacteria - 1396; Metazoa - 17338; Fungi - 3422; Plants - 5037; Viruses - 0; Other Eukaryotes - 2996 (sourc…	-	PTHR33914,PTHR33914:SF2	-	-	-	-	-	-	-	-	-	-	-	-	-	-	-	-	-
Potri.010G138300	1	1	['Cu65']	["5'"]	6761	6.18046	yes	239	['cellular macromolecule biosynthetic process', 'translation', 'peptide biosynthetic process', 'amide biosynthetic process', 'peptide metabolic process', 'cellular amide metabolic process', 'organonitrogen compound biosynthetic process']	Potri.010G138300	PF01997	PTHR10741,PTHR10741:SF5	-	-	-	GO:0043565	-	AT2G03780	-	Translin family protein	Translin family protein	-	Translin family protein; FUNCTIONS IN: sequence-specific DNA binding, DNA binding; INVOLVED IN: biological_process unknown; EXPRESSED IN: 22 plant structures; EXPRESSED DURING: 13 growth stages; CONTAINS InterPro DOMAIN/s: Translin, C-terminal (InterPro:IPR016069), Translin (InterPro:IPR002848), Translin, N-terminal (InterPro:IPR016068); Has 561 Blast hits to 561 proteins in 195 species: Archae -…	PF01997	-	KOG3066	-	-	GO:0043565	-	-	-	-	-	-	-	-	-	-	-	-	-
Potri.018G007300	1	1	['Cu65']	["5'"]	7112	6.16241	yes	216	['regulation of transcription, DNA-templated', 'RNA biosynthetic process', 'nucleic acid-templated transcription', 'transcription, DNA-templated', 'regulation of gene expression', 'regulation of cellular metabolic process', 'regulation of primary metabolic process', 'regulation of nitrogen compound metabolic process', 'regulation of cellular biosynthetic process', 'regulation of macromolecule bio…	Potri.018G007300	-	PTHR33320,PTHR33320:SF9	-	-	-	-	-	AT5G10695	-	-	-	-	unknown protein; BEST Arabidopsis thaliana protein match is: unknown protein (TAIR:AT5G57123.1); Has 30201 Blast hits to 17322 proteins in 780 species: Archae - 12; Bacteria - 1396; Metazoa - 17338; Fungi - 3422; Plants - 5037; Viruses - 0; Other Eukaryotes - 2996 (source: NCBI BLink).	-	PTHR33320,PTHR33320:SF6	-	-	-	-	-	-	-	-	-	-	-	-	-	-	-	-	-
Potri.018G007200	1	1	['Cu65']	["5'"]	2492	6.16241	-	-	-	-	-	-	-	-	-	-	-	-	-	-	-	-	-	-	-	-	-	-	-	-	-	-	-	-	-	-	-	-	-	-	-	-
Potri.018G007000	1	1	['Cu65']	["3'"]	6201	6.16241	yes	131	['cell wall modification', 'external encapsulating structure organization', 'cell wall organization', 'cell wall organization or biogenesis']	Potri.018G007000	PF00188	PTHR10334,PTHR10334:SF212	KOG3017	-	-	-	-	AT4G31470	-	CAP (Cysteine-rich secretory proteins, Antigen 5, and Pathogenesis-related 1 protein) superfamily protein	CAP (Cysteine-rich secretory proteins, Antigen 5, and Pathogenesis-related 1 protein) superfamily protein	induced in responsee to Cesium treatment	CAP (Cysteine-rich secretory proteins, Antigen 5, and Pathogenesis-related 1 protein) superfamily protein; FUNCTIONS IN: molecular_function unknown; INVOLVED IN: biological_process unknown; LOCATED IN: endomembrane system, extracellular region; EXPRESSED IN: root; CONTAINS InterPro DOMAIN/s: Allergen V5/Tpx-1 related, conserved site (InterPro:IPR018244), Allergen V5/Tpx-1 related (InterPro:IPR001…	PF00188	PTHR10334,PTHR10334:SF212	KOG3017	-	-	-	-	-	-	-	Direct function in ion homeostasis, potential transport function, or found regulated/related to response to ions or osmotic stress	-	-	-	-	-	-	-	-
Potri.003G024600	1	1	['Cu65']	["5'"]	21	6.16241	yes	425	['amide biosynthetic process', 'cellular amide metabolic process', 'translation', 'peptide biosynthetic process', 'peptide metabolic process', 'cellular macromolecule biosynthetic process', 'organonitrogen compound biosynthetic process']	Potri.003G024600	PF00350,PF01031	PTHR11566,PTHR11566:SF45	KOG0446	3.6.5.5	-	GO:0005525	-	AT1G60500	DRP4C	Dynamin related protein 4C	Dynamin related protein 4C	-	Dynamin related protein 4C (DRP4C); FUNCTIONS IN: GTP binding, GTPase activity; INVOLVED IN: biological_process unknown; LOCATED IN: cellular_component unknown; EXPRESSED IN: egg cell; CONTAINS InterPro DOMAIN/s: Dynamin GTPase effector (InterPro:IPR003130), Dynamin, GTPase domain (InterPro:IPR001401), GTPase effector domain, GED (InterPro:IPR020850), Dynamin central region (InterPro:IPR000375), …	PF02212,PF00350,PF01031	PTHR11566,PTHR11566:SF45	KOG0446	-	-	GO:0005525,GO:0003924	-	-	-	-	-	-	-	-	-	-	-	-	-
Potri.018G007100	1	1	['Cu65']	["3'"]	1561	6.16241	-	-	-	Potri.018G007100	PF00646,PF01344	PTHR24414,PTHR24414:SF31	-	-	-	GO:0005515	-	AT2G24540	AFR	Galactose oxidase/kelch repeat superfamily protein	Galactose oxidase/kelch repeat superfamily protein	-	ATTENUATED FAR-RED RESPONSE (AFR); CONTAINS InterPro DOMAIN/s: F-box domain, cyclin-like (InterPro:IPR001810), Galactose oxidase/kelch, beta-propeller (InterPro:IPR011043), Kelch repeat type 1 (InterPro:IPR006652), Kelch related (InterPro:IPR013089), Kelch-type beta propeller (InterPro:IPR015915); BEST Arabidopsis thaliana protein match is: Galactose oxidase/kelch repeat superfamily protein (TAIR…	PF00646,PF01344	PTHR24414,PTHR24414:SF31	-	-	-	GO:0005515	-	-	-	-	-	-	-	-	-	-	-	-	-
Potri.003G024700	1	1	['Cu65']	["5'"]	4077	6.16241	-	-	-	Potri.003G024700	-	-	-	-	-	-	-	-	-	-	-	-	-	-	-	-	-	-	-	-	-	-	-	-	-	-	-	-	-	-	-	-
Potri.003G024500	1	1	['Cu65']	["3'"]	9367	6.16241	yes	500	['cell communication', 'cell recognition', 'pollination', 'pollen-pistil interaction', 'multi-multicellular organism process', 'recognition of pollen', 'multicellular organismal process', 'reproduction', 'reproductive process', 'response to oxidative stress', 'cell wall biogenesis']	-	-	-	-	-	-	-	-	-	-	-	-	-	-	-	-	-	-	-	-	-	-	-	-	-	-	-	-	-	-	-	-	-
Potri.018G007400	1	1	['Cu65']	["5'"]	8766	6.16241	-	-	-	Potri.018G007400	PF14806,PF07718,PF01602	PTHR10635	-	-	K17301	GO:0030126,GO:0016192,GO:0006886,GO:0005198,GO:0030117,GO:0005737	-	AT4G31480	-	Coatomer, beta subunit	Coatomer, beta subunit	-	Coatomer, beta subunit; FUNCTIONS IN: clathrin binding, structural molecule activity, binding; INVOLVED IN: intracellular protein transport, vesicle-mediated transport; LOCATED IN: membrane coat, COPI vesicle coat; EXPRESSED IN: male gametophyte, guard cell; EXPRESSED DURING: M germinated pollen stage; CONTAINS InterPro DOMAIN/s: Coatomer, beta subunit, C-terminal (InterPro:IPR011710), Armadillo-…	PF07718,PF14806,PF01602	PTHR10635	-	-	K17301	GO:0030126,GO:0016192,GO:0006886,GO:0005198,GO:0030117,GO:0005737	-	-	-	-	-	-	-	-	-	-	-	-	-
Potri.018G006900	1	1	['Cu65']	["3'"]	9526	6.16241	-	-	-	Potri.018G006900	PF00830	PTHR13528	KOG3278	-	K02902	GO:0006412,GO:0005840,GO:0005622,GO:0003735	-	AT4G31460	-	Ribosomal L28 family	Ribosomal L28 family	-	Ribosomal L28 family; FUNCTIONS IN: structural constituent of ribosome; INVOLVED IN: translation; LOCATED IN: ribosome, intracellular; EXPRESSED IN: 22 plant structures; EXPRESSED DURING: 14 growth stages; CONTAINS InterPro DOMAIN/s: Ribosomal protein L28 (InterPro:IPR001383); Has 1063 Blast hits to 1063 proteins in 348 species: Archae - 0; Bacteria - 428; Metazoa - 98; Fungi - 129; Plants - 40; …	PF00830	-	KOG3278	-	K02902	GO:0006412,GO:0005840,GO:0005622,GO:0003735	-	-	-	-	-	-	-	-	-	-	-	-	-
Potri.001G355600	1	1	['Cu65']	["3'"]	3532	6.14813	-	-	-	Potri.001G355600	-	PTHR20884,PTHR20884:SF8	-	2.7.7.69	K14190	GO:0080048	-	AT4G26850	VTC2	mannose-1-phosphate guanylyltransferase (GDP)s;GDP-galactose:mannose-1-phosphate guanylyltransferases;GDP-galactose:glucose-1-phosphate guanylyltransferases;GDP-galactose:myoinositol-1-phosphate guanylyltransferases;glucose-1-phosphate guanylyltransferase	mannose-1-phosphate guanylyltransferase (GDP)s;GDP-galactose:mannose-1-phosphate guanylyltransferases;GDP-galactose:glucose-1-phosphate guanylyltransferases;GDP-galactose:myoinositol-1-phosphate guanylyltransferases;glucose-1-phosphate guanylyltransferase	Encodes a novel protein involved in ascorbate biosynthesis, which was shown to catalyze the transfer of GMP from GDP-galactose to a variety of hexose-1-phosphate acceptors. Recessive mutation has a reduced amount of vitamin C, lower level of non-photochemical quenching, and reduced rate of conversion of violaxanthin to zeaxanthin in high light.	vitamin c defective 2 (VTC2); FUNCTIONS IN: in 8 functions; INVOLVED IN: response to jasmonic acid stimulus, L-ascorbic acid biosynthetic process, defense response to bacterium, response to heat, defense response by callose deposition in cell wall; LOCATED IN: cellular_component unknown; EXPRESSED IN: 23 plant structures; EXPRESSED DURING: 15 growth stages; BEST Arabidopsis thaliana protein match…	-	PTHR20884,PTHR20884:SF10	-	2.7.7.22,2.7.7.69	K14190	GO:0080048	-	-	-	-	-	-	-	-	-	-	-	-	-
Potri.018G028800	1	1	['Cu65']	["3'"]	7258	6.14206	-	-	-	Potri.018G028800	PF00139,PF00069	PTHR27007,PTHR27007:SF44	KOG1187	2.7.11.1	-	GO:0030246,GO:0006468,GO:0005524,GO:0004672	-	AT5G06740	-	Concanavalin A-like lectin protein kinase family protein	Concanavalin A-like lectin protein kinase family protein	-	Concanavalin A-like lectin protein kinase family protein; FUNCTIONS IN: in 6 functions; INVOLVED IN: protein amino acid phosphorylation; LOCATED IN: endomembrane system; EXPRESSED IN: root; CONTAINS InterPro DOMAIN/s: Legume lectin, beta chain (InterPro:IPR001220), Protein kinase, ATP binding site (InterPro:IPR017441), Serine/threonine-protein kinase-like domain (InterPro:IPR017442), Concanavalin…	PF00069,PF00139	PTHR27007,PTHR27007:SF56	KOG1187	2.7.11.1	-	GO:0006468,GO:0005524,GO:0004672,GO:0030246	-	-	-	-	-	-	-	-	-	-	-	-	-
Potri.018G028900	1	1	['Cu65']	["5'"]	1984	6.14206	-	-	-	Potri.018G028900	PF03151	PTHR11132,PTHR11132:SF80	KOG1441	-	-	-	-	AT4G32390	-	Nucleotide-sugar transporter family protein	Nucleotide-sugar transporter family protein	-	Nucleotide-sugar transporter family protein; FUNCTIONS IN: organic anion transmembrane transporter activity; LOCATED IN: endomembrane system, membrane; EXPRESSED IN: 22 plant structures; EXPRESSED DURING: 13 growth stages; CONTAINS InterPro DOMAIN/s: Protein of unknown function DUF6, transmembrane (InterPro:IPR000620), Protein of unknown function DUF250 (InterPro:IPR004853); BEST Arabidopsis thal…	PF03151	PTHR11132,PTHR11132:SF95	KOG1441	-	-	-	-	-	GO:0005215	transporter activity	-	-	-	-	-	-	-	-	-
Potri.018G029000	1	1	['Cu65']	["5'"]	8378	6.14206	-	-	-	Potri.018G029000	PF01535	PTHR24015,PTHR24015:SF239	-	-	-	-	-	AT1G18485	-	Pentatricopeptide repeat (PPR) superfamily protein	Pentatricopeptide repeat (PPR) superfamily protein	-	Pentatricopeptide repeat (PPR) superfamily protein; CONTAINS InterPro DOMAIN/s: Pentatricopeptide repeat (InterPro:IPR002885); BEST Arabidopsis thaliana protein match is: Tetratricopeptide repeat (TPR)-like superfamily protein (TAIR:AT3G57430.1); Has 47794 Blast hits to 13382 proteins in 245 species: Archae - 0; Bacteria - 5; Metazoa - 44; Fungi - 66; Plants - 47218; Viruses - 0; Other Eukaryotes…	PF14432,PF13812,PF13041,PF01535	PTHR24015,PTHR24015:SF475	-	-	-	-	-	-	-	-	-	-	-	-	-	-	-	-	-
Potri.012G007900	1	1	['Cu65']	["3'"]	2098	6.06148	yes	500	['photosynthesis', 'photosynthesis, light harvesting', 'photosynthesis, light reaction', 'generation of precursor metabolites and energy', 'proton motive force-driven ATP synthesis', 'ATP metabolic process', 'ATP biosynthetic process', 'ribose phosphate metabolic process', 'ribonucleotide metabolic process', 'purine ribonucleotide metabolic process', 'purine ribonucleoside triphosphate biosynthet…	-	-	-	-	-	-	-	-	-	-	-	-	-	-	-	-	-	-	-	-	-	-	-	-	-	-	-	-	-	-	-	-	-
Potri.012G008200	1	1	['Cu65']	["5'"]	2738	6.06148	-	-	-	Potri.012G008200	-	PTHR23074	-	-	-	-	-	AT4G27680	-	P-loop containing nucleoside triphosphate hydrolases superfamily protein	P-loop containing nucleoside triphosphate hydrolases superfamily protein	-	P-loop containing nucleoside triphosphate hydrolases superfamily protein; FUNCTIONS IN: nucleoside-triphosphatase activity, ATPase activity, nucleotide binding, ATP binding; LOCATED IN: endomembrane system; EXPRESSED IN: 23 plant structures; EXPRESSED DURING: 14 growth stages; CONTAINS InterPro DOMAIN/s: ATPase, AAA+ type, core (InterPro:IPR003593), ATPase, AAA-type, core (InterPro:IPR003959), AT…	PF05496	PTHR23074,PTHR23074:SF20	-	3.6.1.3	-	GO:0009378,GO:0006310,GO:0006281	-	-	-	-	-	-	-	-	-	-	-	-	-
Potri.012G008100	1	1	['Cu65']	["5'"]	1220	6.06148	-	-	-	Potri.012G008100	PF00560	PTHR27004,PTHR27004:SF1	-	-	-	GO:0005515	-	AT3G11010	AtRLP34	receptor like protein 34	receptor like protein 34	-	receptor like protein 34 (RLP34); CONTAINS InterPro DOMAIN/s: Leucine-rich repeat, typical subtype (InterPro:IPR003591), Leucine-rich repeat-containing N-terminal domain, type 2 (InterPro:IPR013210), Leucine-rich repeat (InterPro:IPR001611); BEST Arabidopsis thaliana protein match is: receptor like protein 53 (TAIR:AT5G27060.1); Has 142392 Blast hits to 33789 proteins in 1239 species: Archae - 73…	PF08263,PF00560,PF13855	PTHR27004,PTHR27004:SF37	KOG0472	-	-	GO:0005515	-	-	-	-	-	-	-	-	-	-	-	-	-
Potri.012G008000	1	1	['Cu65']	['in gene']	0	6.06148	-	-	-	Potri.012G008000	-	PTHR23074,PTHR23074:SF20	-	3.6.1.3	-	-	-	AT4G27680	-	P-loop containing nucleoside triphosphate hydrolases superfamily protein	P-loop containing nucleoside triphosphate hydrolases superfamily protein	-	P-loop containing nucleoside triphosphate hydrolases superfamily protein; FUNCTIONS IN: nucleoside-triphosphatase activity, ATPase activity, nucleotide binding, ATP binding; LOCATED IN: endomembrane system; EXPRESSED IN: 23 plant structures; EXPRESSED DURING: 14 growth stages; CONTAINS InterPro DOMAIN/s: ATPase, AAA+ type, core (InterPro:IPR003593), ATPase, AAA-type, core (InterPro:IPR003959), AT…	PF05496	PTHR23074,PTHR23074:SF20	-	3.6.1.3	-	GO:0009378,GO:0006310,GO:0006281	-	-	-	-	-	-	-	-	-	-	-	-	-
Potri.006G271000	1	1	['Cu65']	["5'"]	6443	6.05404	-	-	-	Potri.006G271000	-	-	-	-	-	-	-	-	-	-	-	-	-	-	-	-	-	-	-	-	-	-	-	-	-	-	-	-	-	-	-	-
Potri.006G270900	1	1	['Cu65']	["5'"]	3510	6.05404	-	-	-	Potri.006G270900	PF13632	PTHR32044,PTHR32044:SF13	-	2.4.2.39,2.4.1.168	-	-	-	AT4G31590	ATCSLC05	Cellulose-synthase-like C5	Cellulose-synthase-like C5	encodes a gene similar to cellulose synthase	Cellulose-synthase-like C5 (CSLC5); FUNCTIONS IN: cellulose synthase activity, transferase activity, transferring glycosyl groups; INVOLVED IN: biological_process unknown; LOCATED IN: nucleus; EXPRESSED IN: 23 plant structures; EXPRESSED DURING: 13 growth stages; CONTAINS InterPro DOMAIN/s: Glycosyl transferase, family 2 (InterPro:IPR001173); BEST Arabidopsis thaliana protein match is: Glycosyl t…	PF13632	PTHR32044,PTHR32044:SF13	-	2.4.2.39,2.4.1.168	-	-	-	-	-	-	-	-	-	-	-	-	-	-	-
Potri.006G270800	1	1	['Cu65']	["3'"]	5267	6.05404	-	-	-	Potri.006G270800	-	-	-	-	-	-	-	-	-	-	-	-	-	-	-	-	-	-	-	-	-	-	-	-	-	-	-	-	-	-	-	-
Potri.006G270700	1	1	['Cu65']	["3'"]	5221	6.05404	-	-	-	Potri.006G270700	PF03151	PTHR11132,PTHR11132:SF47	KOG1444	-	K15281	-	-	AT4G31600	-	UDP-N-acetylglucosamine (UAA) transporter family	UDP-N-acetylglucosamine (UAA) transporter family	Encodes a Golgi-localized UDP?glucose/UDP?galactose transporter that affects lateral root emergence.	UDP-N-acetylglucosamine (UAA) transporter family; INVOLVED IN: transmembrane transport; LOCATED IN: membrane; EXPRESSED IN: 22 plant structures; EXPRESSED DURING: 13 growth stages; CONTAINS InterPro DOMAIN/s: UAA transporter (InterPro:IPR013657); BEST Arabidopsis thaliana protein match is: Nucleotide/sugar transporter family protein (TAIR:AT4G32272.1); Has 30201 Blast hits to 17322 proteins in 78…	PF03151	PTHR11132,PTHR11132:SF47	KOG1444	-	K15281	-	-	-	GO:0005215	transporter activity	-	-	-	-	-	-	-	-	-
Potri.004G152800	1	1	['Cu65']	["5'"]	2007	6.04001	-	-	-	Potri.004G152800	-	PTHR21528,PTHR21528:SF0	KOG2818	2.5.1.87	K11778	-	-	AT1G11755	LEW1	Undecaprenyl pyrophosphate synthetase family protein	Undecaprenyl pyrophosphate synthetase family protein	Encodes a cis-prenyltransferase, involved in dolichol biosynthesis. Wilted leaves in mutants due to cell membrane lesions. Mutants have increased drought tolerance, but hypersensitve to dark stress.	LEAF WILTING 1 (LEW1); CONTAINS InterPro DOMAIN/s: Di-trans-poly-cis-decaprenylcistransferase-like (InterPro:IPR001441); Has 155 Blast hits to 155 proteins in 74 species: Archae - 0; Bacteria - 0; Metazoa - 62; Fungi - 51; Plants - 42; Viruses - 0; Other Eukaryotes - 0 (source: NCBI BLink).	-	PTHR21528,PTHR21528:SF0	-	2.5.1.87	K11778	-	-	-	-	-	-	-	-	-	-	-	-	-	-
Potri.004G152900	1	1	['Cu65']	["5'"]	6003	6.04001	yes	500	['translation', 'peptide biosynthetic process', 'amide biosynthetic process', 'peptide metabolic process', 'cellular amide metabolic process']	Potri.004G152900	PF00574	PTHR10381,PTHR10381:SF8	KOG0840	3.4.21.92	K01358	-	-	AT1G11750	CLPP6	CLP protease proteolytic subunit 6	CLP protease proteolytic subunit 6	One of several nuclear-encoded ClpPs (caseinolytic protease). Contains a highly conserved catalytic triad of Ser-type proteases (Ser-His-Asp). The name reflects nomenclature described in Adam et. al (2001).	CLP protease proteolytic subunit 6 (CLPP6); FUNCTIONS IN: serine-type endopeptidase activity; INVOLVED IN: chloroplast organization, photosynthesis; LOCATED IN: in 6 components; EXPRESSED IN: 23 plant structures; EXPRESSED DURING: 14 growth stages; CONTAINS InterPro DOMAIN/s: Peptidase S14, ClpP, active site (InterPro:IPR018215), Peptidase S14, ClpP (InterPro:IPR001907); BEST Arabidopsis thaliana…	PF00574	PTHR10381,PTHR10381:SF8	KOG0840	3.4.21.92	K01358	-	-	-	-	-	-	-	-	-	-	-	-	-	-
Potri.001G470200	1	1	['Cu65']	["3'"]	2198	6.01954	-	-	-	Potri.001G470200	PF01490	PTHR22950,PTHR22950:SF228	KOG1303	-	-	-	-	AT1G77380	AAP3	amino acid permease 3	amino acid permease 3	Amino acid permease which transports basic amino acids.	amino acid permease 3 (AAP3); CONTAINS InterPro DOMAIN/s: Amino acid transporter, transmembrane (InterPro:IPR013057); BEST Arabidopsis thaliana protein match is: amino acid permease 2 (TAIR:AT5G09220.1); Has 2346 Blast hits to 2332 proteins in 227 species: Archae - 0; Bacteria - 15; Metazoa - 394; Fungi - 322; Plants - 1373; Viruses - 0; Other Eukaryotes - 242 (source: NCBI BLink).	PF01490	PTHR22950,PTHR22950:SF205	KOG1303	-	-	-	-	-	GO:0005215	transporter activity	-	-	-	-	-	-	-	-	-
Potri.001G470300	1	1	['Cu65']	['in gene']	0	6.01954	yes	500	['autophagosome assembly', 'macroautophagy', 'autophagosome organization']	Potri.001G470300	PF13883	PTHR13343,PTHR13343:SF17	KOG3374	-	-	-	-	AT2G04690	-	Pyridoxamine 5'-phosphate oxidase family protein	Pyridoxamine 5'-phosphate oxidase family protein	-	Pyridoxamine 5'-phosphate oxidase family protein; FUNCTIONS IN: FMN binding; INVOLVED IN: biological_process unknown; LOCATED IN: vacuole; EXPRESSED IN: 22 plant structures; EXPRESSED DURING: 13 growth stages; CONTAINS InterPro DOMAIN/s: Cellular repressor of E1A-stimulated genes (CREG) (InterPro:IPR014631), FMN-binding split barrel (InterPro:IPR012349), FMN-binding split barrel, related (InterPr…	PF13883	PTHR13343,PTHR13343:SF17	KOG3374	-	-	-	-	-	-	-	-	-	-	-	-	-	-	-	-
Potri.001G470400	1	1	['Cu65']	["5'"]	1780	6.01954	-	-	-	Potri.001G470400	-	-	-	-	-	-	-	-	-	-	-	-	-	-	-	-	-	-	-	-	-	-	-	-	-	-	-	-	-	-	-	-
Potri.001G470500	1	1	['Cu65']	["5'"]	4326	6.01954	-	-	-	Potri.001G470500	PF00249	PTHR10641,PTHR10641:SF653	-	-	K09422	-	MYB	AT5G56110	AtMYB103	myb domain protein 103	myb domain protein 103	Encodes a member of the R2R3 MYB transcription factor gene family that is required for anther development by regulation tapetum development, callose dissolution and exine formation. It acts upstream of MS2.	myb domain protein 103 (MYB103); CONTAINS InterPro DOMAIN/s: SANT, DNA-binding (InterPro:IPR001005), Homeodomain-like (InterPro:IPR009057), Myb, DNA-binding (InterPro:IPR014778), HTH transcriptional regulator, Myb-type, DNA-binding (InterPro:IPR017930), Homeodomain-related (InterPro:IPR012287), Myb transcription factor (InterPro:IPR015495); BEST Arabidopsis thaliana protein match is: myb domain p…	PF00249	PTHR10641,PTHR10641:SF653	-	-	K09422	-	-	-	-	-	-	-	-	-	-	-	-	-	-
Potri.001G470600	1	1	['Cu65']	["5'"]	6076	6.01954	yes	500	['nucleic acid metabolic process', 'RNA metabolic process', 'transcription by RNA polymerase II', 'transcription, DNA-templated', 'nucleic acid-templated transcription', 'RNA biosynthetic process', 'nucleobase-containing compound metabolic process', 'histone modification', 'nucleobase-containing compound biosynthetic process', 'cellular aromatic compound metabolic process', 'heterocycle metabolic…	Potri.001G470600	PF11919,PF16507	PTHR32170,PTHR32170:SF0	-	-	K06699	-	-	AT3G13330	PA200	proteasome activating protein 200	proteasome activating protein 200	Encodes a protein that interacts with the 26S proteasome. Mutants are phenotypically indistinguishable from wild type plants under a variety of growth conditions. Protein levels increase upon exposure of seedlings to MG132, a specific, potent, reversible, and cell-permeable proteasome inhibitor.	proteasome activating protein 200 (PA200); FUNCTIONS IN: binding; LOCATED IN: cellular_component unknown; EXPRESSED IN: 24 plant structures; EXPRESSED DURING: 13 growth stages; CONTAINS InterPro DOMAIN/s: Protein of unknown function DUF3437 (InterPro:IPR021843), Armadillo-type fold (InterPro:IPR016024); Has 512 Blast hits to 355 proteins in 156 species: Archae - 0; Bacteria - 0; Metazoa - 127; Fu…	PF11919,PF16507	PTHR32170,PTHR32170:SF0	-	-	K06699	-	-	-	-	-	-	-	-	-	-	-	-	-	-
Potri.004G151200	1	1	['Cu65']	["3'"]	9806	6.01818	yes	165	['translation', 'peptide biosynthetic process', 'amide biosynthetic process', 'peptide metabolic process', 'cellular amide metabolic process', 'cellular macromolecule biosynthetic process', 'organonitrogen compound biosynthetic process', 'gene expression', 'macromolecule biosynthetic process', 'cellular nitrogen compound biosynthetic process', 'cellular biosynthetic process', 'biosynthetic proces…	Potri.004G151200	PF05903	PTHR12378,PTHR12378:SF4	KOG0324	-	-	-	-	AT1G47740	-	PPPDE putative thiol peptidase family protein	PPPDE putative thiol peptidase family protein	-	PPPDE putative thiol peptidase family protein; CONTAINS InterPro DOMAIN/s: Protein of unknown function DUF862, eukaryotic (InterPro:IPR008580); BEST Arabidopsis thaliana protein match is: PPPDE putative thiol peptidase family protein (TAIR:AT5G25170.1); Has 35333 Blast hits to 34131 proteins in 2444 species: Archae - 798; Bacteria - 22429; Metazoa - 974; Fungi - 991; Plants - 531; Viruses - 0; Ot…	PF05903	PTHR12378,PTHR12378:SF11	KOG0324	-	-	-	-	-	-	-	-	-	-	-	-	-	-	-	-
Potri.019G018700	1	1	['Cu65']	["3'"]	4765	6.00436	yes	500	['nucleic acid metabolic process', 'peptidyl-lysine modification', 'RNA metabolic process', 'transcription, DNA-templated', 'nucleic acid-templated transcription', 'RNA biosynthetic process', 'histone modification', 'nucleobase-containing compound metabolic process', 'nucleobase-containing compound biosynthetic process', 'internal peptidyl-lysine acetylation', 'histone acetylation', 'peptidyl-lys…	Potri.019G018700	PF05964,PF02928,PF02375,PF05965,PF02373	PTHR10694,PTHR10694:SF53	KOG1246	-	K11446	GO:0005634	-	AT1G08620	PKDM7D	Transcription factor jumonji (jmj) family protein / zinc finger (C5HC2 type) family protein	Transcription factor jumonji (jmj) family protein / zinc finger (C5HC2 type) family protein	-	PKDM7D; FUNCTIONS IN: sequence-specific DNA binding transcription factor activity; INVOLVED IN: regulation of transcription; LOCATED IN: nucleus; EXPRESSED IN: 23 plant structures; EXPRESSED DURING: 15 growth stages; CONTAINS InterPro DOMAIN/s: Transcription factor jumonji/aspartyl beta-hydroxylase (InterPro:IPR003347), FY-rich, C-terminal (InterPro:IPR003889), FY-rich, N-terminal (InterPro:IPR00…	PF05964,PF02928,PF02375,PF05965,PF02373	PTHR10694,PTHR10694:SF53	-	-	K11446	GO:0005634	-	-	-	-	-	-	-	-	-	-	-	-	-
Potri.007G072200	1	1	['Co59']	["3'"]	1085	7.45593	-	-	-	Potri.007G072200	PF01107	PTHR33054	-	-	-	-	-	-	-	-	-	-	-	-	-	-	-	-	-	-	-	-	-	-	-	-	-	-	-	-	-	-
Potri.002G171400	1	1	['Co59']	["3'"]	5057	6.90658	-	-	-	Potri.002G171400	-	PTHR10666	-	2.7.1.67	-	-	-	AT1G64460	-	Protein kinase superfamily protein	Protein kinase superfamily protein	-	Protein kinase superfamily protein; FUNCTIONS IN: inositol or phosphatidylinositol kinase activity, phosphotransferase activity, alcohol group as acceptor; INVOLVED IN: biological_process unknown; LOCATED IN: vacuole; EXPRESSED IN: 24 plant structures; EXPRESSED DURING: 15 growth stages; CONTAINS InterPro DOMAIN/s: Phosphatidylinositol 3-/4-kinase, catalytic (InterPro:IPR000403); BEST Arabidopsis…	PF00454	PTHR10666,PTHR10666:SF134	KOG2381	2.7.1.67	-	GO:0016773	-	-	-	-	-	-	-	-	-	-	-	-	-
Potri.002G171500	1	1	['Co59']	["3'"]	48	6.90658	yes	248	['protein-containing complex assembly', 'cellular component assembly', 'cellular component biogenesis', 'protein-containing complex organization', 'regulation of actin polymerization or depolymerization', 'regulation of actin filament length', 'regulation of actin filament polymerization', 'regulation of protein polymerization', 'regulation of actin cytoskeleton organization', 'regulation of acti…	Potri.002G171500	PF03145	PTHR10315,PTHR10315:SF34	KOG3002	6.3.2.19	K04506	GO:0007275,GO:0006511,GO:0005634	-	AT3G61790	-	Protein with RING/U-box and TRAF-like domains	Protein with RING/U-box and TRAF-like domains	-	Protein with RING/U-box and TRAF-like domains; FUNCTIONS IN: ubiquitin-protein ligase activity, zinc ion binding; INVOLVED IN: multicellular organismal development, ubiquitin-dependent protein catabolic process, protein ubiquitination; LOCATED IN: nucleus; EXPRESSED IN: 24 plant structures; EXPRESSED DURING: 13 growth stages; CONTAINS InterPro DOMAIN/s: TRAF-like (InterPro:IPR008974), Seven-in-ab…	PF03145	PTHR10315,PTHR10315:SF34	KOG3002	6.3.2.19	K04506	GO:0007275,GO:0006511,GO:0005634	-	-	-	-	-	-	-	-	-	-	-	-	-
Potri.002G171600	1	1	['Co59']	["5'"]	4540	6.90658	-	-	-	Potri.002G171600	PF09740	PTHR28670	KOG2374	-	-	-	-	AT3G61800	-	-	-	-	CONTAINS InterPro DOMAIN/s: Protein of unknown function DUF2043 (InterPro:IPR018610), ENTH/VHS (InterPro:IPR008942); Has 308 Blast hits to 279 proteins in 95 species: Archae - 2; Bacteria - 30; Metazoa - 120; Fungi - 19; Plants - 44; Viruses - 2; Other Eukaryotes - 91 (source: NCBI BLink).	PF09740	PTHR28670	-	-	-	-	-	-	-	-	-	-	-	-	-	-	-	-	-
Potri.002G171300	1	1	['Co59']	["3'"]	7501	6.90658	yes	155	['cellular component biogenesis', 'cellular component assembly']	Potri.002G171300	PF02681	PTHR31446,PTHR31446:SF4	-	-	-	-	-	AT3G61770	-	Acid phosphatase/vanadium-dependent haloperoxidase-related protein	Acid phosphatase/vanadium-dependent haloperoxidase-related protein	-	Acid phosphatase/vanadium-dependent haloperoxidase-related protein; FUNCTIONS IN: molecular_function unknown; INVOLVED IN: biological_process unknown; LOCATED IN: chloroplast; EXPRESSED IN: 22 plant structures; EXPRESSED DURING: 13 growth stages; CONTAINS InterPro DOMAIN/s: Acid phosphatase/vanadium-dependent haloperoxidase related (InterPro:IPR003832); BEST Arabidopsis thaliana protein match is:…	PF02681	PTHR31446,PTHR31446:SF4	-	-	-	-	-	-	-	-	-	-	-	-	-	-	-	-	-
Potri.009G087800	1	1	['Co59']	["5'"]	1672	6.8962	yes	500	['photosynthesis', 'photosynthesis, light harvesting', 'photosynthesis, light reaction', 'generation of precursor metabolites and energy', 'fatty acid biosynthetic process', 'monocarboxylic acid biosynthetic process', 'cellular lipid metabolic process', 'monocarboxylic acid metabolic process', 'lipid biosynthetic process', 'fatty acid metabolic process', 'proton motive force-driven ATP synthesis'…	Potri.009G087800	PF02018,PF00331	PTHR31490,PTHR31490:SF18	-	3.2.1.8	-	GO:0016798,GO:0005975,GO:0004553	-	AT4G33840	-	Glycosyl hydrolase family 10 protein	Glycosyl hydrolase family 10 protein	-	Glycosyl hydrolase family 10 protein; FUNCTIONS IN: cation binding, hydrolase activity, hydrolyzing O-glycosyl compounds, catalytic activity; INVOLVED IN: carbohydrate metabolic process; LOCATED IN: endomembrane system; CONTAINS InterPro DOMAIN/s: Glycoside hydrolase, family 10 (InterPro:IPR001000), Carbohydrate-binding, CenC-like (InterPro:IPR003305), Glycoside hydrolase, catalytic core (InterPr…	PF02018,PF00331	PTHR31490,PTHR31490:SF2	-	3.2.1.8	-	GO:0016798,GO:0005975,GO:0004553	-	-	-	-	-	-	-	-	-	-	-	-	-
Potri.009G087600	1	1	['Co59']	["3'"]	6137	6.8962	-	-	-	Potri.009G087600	PF00331	PTHR31490,PTHR31490:SF18	-	3.2.1.8	-	GO:0005975,GO:0004553	-	AT4G33820	-	Glycosyl hydrolase superfamily protein	Glycosyl hydrolase superfamily protein	-	Glycosyl hydrolase superfamily protein; FUNCTIONS IN: cation binding, hydrolase activity, hydrolyzing O-glycosyl compounds, catalytic activity; INVOLVED IN: carbohydrate metabolic process; LOCATED IN: endomembrane system; CONTAINS InterPro DOMAIN/s: Glycoside hydrolase, family 10 (InterPro:IPR001000), Glycoside hydrolase, catalytic core (InterPro:IPR017853), Glycoside hydrolase, subgroup, catalyt…	PF00331	PTHR31490,PTHR31490:SF18	-	3.2.1.8	-	GO:0005975,GO:0004553	-	-	-	-	-	-	-	-	-	-	-	-	-
Potri.009G087500	1	1	['Co59']	["3'"]	9958	6.8962	yes	500	['response to wounding']	Potri.009G087500	PF00564,PF02042	PTHR32002,PTHR32002:SF3	-	-	-	GO:0005515	Nin-like	AT4G35270	-	Plant regulator RWP-RK family protein	Plant regulator RWP-RK family protein	-	Plant regulator RWP-RK family protein; CONTAINS InterPro DOMAIN/s: Octicosapeptide/Phox/Bem1p (InterPro:IPR000270), Plant regulator RWP-RK (InterPro:IPR003035); BEST Arabidopsis thaliana protein match is: Plant regulator RWP-RK family protein (TAIR:AT2G17150.1); Has 705 Blast hits to 622 proteins in 59 species: Archae - 0; Bacteria - 9; Metazoa - 13; Fungi - 14; Plants - 585; Viruses - 3; Other E…	PF00564,PF02042	PTHR32002,PTHR32002:SF3	-	-	-	GO:0005515	-	-	-	-	-	-	-	-	-	-	-	-	-
Potri.009G087900	1	1	['Co59']	["5'"]	6711	6.8962	-	-	-	-	-	-	-	-	-	-	-	-	-	-	-	-	-	-	-	-	-	-	-	-	-	-	-	-	-	-	-	-	-	-	-	-
Potri.009G087700	1	1	['Co59']	["3'"]	743	6.8962	yes	500	['intracellular protein transport', 'protein transport', 'cellular localization', 'cellular protein localization', 'cellular macromolecule localization', 'establishment of protein localization', 'protein localization']	Potri.009G087700	PF00331	PTHR31490,PTHR31490:SF18	-	3.2.1.8	-	GO:0005975,GO:0004553	-	AT4G33860	-	Glycosyl hydrolase family 10 protein	Glycosyl hydrolase family 10 protein	-	Glycosyl hydrolase family 10 protein; FUNCTIONS IN: cation binding, hydrolase activity, hydrolyzing O-glycosyl compounds, catalytic activity; INVOLVED IN: carbohydrate metabolic process; LOCATED IN: endomembrane system; CONTAINS InterPro DOMAIN/s: Glycoside hydrolase, family 10 (InterPro:IPR001000), Carbohydrate-binding, CenC-like (InterPro:IPR003305), Glycoside hydrolase, catalytic core (InterPr…	PF02018,PF00331	PTHR31490,PTHR31490:SF2	-	3.2.1.8	-	GO:0016798,GO:0005975,GO:0004553	-	-	-	-	coexpressed genes enriched in transport-related GO-BP terms	-	-	-	-	-	-	-	-
Potri.019G128700	2	1	['Co59']	["5'"]	71	6.84771	-	-	-	Potri.019G128700	-	-	-	-	-	-	-	-	-	-	-	-	-	-	-	-	-	-	-	-	-	-	-	-	-	-	-	-	-	-	-	-
Potri.019G128800	2	1	['Co59']	["5'"]	1070	6.84771	yes	500	['cellular protein modification process', 'induced systemic resistance', 'jasmonic acid metabolic process', 'response to jasmonic acid', 'induced systemic resistance, jasmonic acid mediated signaling pathway', 'jasmonic acid mediated signaling pathway', 'regulation of defense response', 'positive regulation of defense response', 'regulation of response to external stimulus', 'positive regulation …	Potri.019G128800	-	PTHR23092,PTHR23092:SF30	-	2.7.7.19	-	-	-	AT3G51620	-	PAP/OAS1 substrate-binding domain superfamily	PAP/OAS1 substrate-binding domain superfamily	-	PAP/OAS1 substrate-binding domain superfamily; BEST Arabidopsis thaliana protein match is: nucleotidyltransferases (TAIR:AT3G61690.1); Has 386 Blast hits to 356 proteins in 104 species: Archae - 0; Bacteria - 4; Metazoa - 102; Fungi - 40; Plants - 181; Viruses - 0; Other Eukaryotes - 59 (source: NCBI BLink).	-	PTHR23092,PTHR23092:SF30	KOG1906	2.7.7.19	-	-	-	-	-	-	-	-	-	-	-	-	-	-	-
Potri.003G107500	2	1	['Co59']	['in gene', "3'"]	0	6.84164	yes	335	['organelle assembly', 'autophagosome organization', 'macroautophagy', 'autophagosome assembly', 'regulation of supramolecular fiber organization', 'regulation of actin filament organization', 'regulation of protein-containing complex assembly', 'actin filament polymerization', 'regulation of actin cytoskeleton organization', 'regulation of protein polymerization', 'regulation of actin filament p…	-	-	-	-	-	-	-	-	-	-	-	-	-	-	-	-	-	-	-	-	-	-	-	-	-	-	-	-	-	-	-	-	-
Potri.003G107400	1	1	['Co59']	["3'"]	7241	6.84164	yes	500	['photosynthesis', 'photosynthesis, light harvesting', 'photosynthesis, light reaction', 'generation of precursor metabolites and energy', 'small molecule metabolic process', 'ATP metabolic process', 'proton motive force-driven ATP synthesis', 'ATP biosynthetic process']	Potri.003G107400	-	PTHR33625,PTHR33625:SF3	-	-	-	-	-	AT4G25170	-	Uncharacterised conserved protein (UCP012943)	Uncharacterised conserved protein (UCP012943)	-	Uncharacterised conserved protein (UCP012943); CONTAINS InterPro DOMAIN/s: Uncharacterised conserved protein UCP012943 (InterPro:IPR016606); BEST Arabidopsis thaliana protein match is: Uncharacterised conserved protein (UCP012943) (TAIR:AT5G61490.1); Has 30201 Blast hits to 17322 proteins in 780 species: Archae - 12; Bacteria - 1396; Metazoa - 17338; Fungi - 3422; Plants - 5037; Viruses - 0; Othe…	-	PTHR33625,PTHR33625:SF3	-	-	-	-	-	-	-	-	-	-	-	-	-	-	-	-	-
Potri.001G097100	1	1	['Co59']	["5'"]	7865	6.51004	-	-	-	Potri.001G097100	-	PTHR12608,PTHR12608:SF6	-	-	-	GO:0016020	-	AT1G64150	-	Uncharacterized protein family (UPF0016)	Uncharacterized protein family (UPF0016)	-	Uncharacterized protein family (UPF0016); LOCATED IN: chloroplast, membrane; EXPRESSED IN: 22 plant structures; EXPRESSED DURING: 13 growth stages; CONTAINS InterPro DOMAIN/s: Uncharacterised protein family UPF0016 (InterPro:IPR001727); BEST Arabidopsis thaliana protein match is: Uncharacterized protein family (UPF0016) (TAIR:AT4G13590.1); Has 1632 Blast hits to 1475 proteins in 546 species: Arch…	PF01169	PTHR12608,PTHR12608:SF6	KOG2881	-	-	GO:0016020	['inorganic ion homeostasis', 'intracellular chemical homeostasis', 'monoatomic ion homeostasis']	['GO:0098771', 'GO:0055082', 'GO:0050801']	GO:0005215	transporter activity	-	-	-	-	-	-	-	-	-
Potri.001G096600	1	1	['Co59']	["3'"]	8983	6.51004	yes	500	['response to auxin', 'response to endogenous stimulus', 'response to hormone', 'response to organic substance', 'fatty acid metabolic process', 'response to chemical', 'carboxylic acid metabolic process', 'oxoacid metabolic process', 'organic acid metabolic process', 'monocarboxylic acid metabolic process', 'malate transport', 'C4-dicarboxylate transport', 'dicarboxylic acid transport', 'lipid o…	Potri.001G096600	PF03018	PTHR21495,PTHR21495:SF70	-	-	-	-	-	AT1G64160	-	Disease resistance-responsive (dirigent-like protein) family protein	Disease resistance-responsive (dirigent-like protein) family protein	Encodes a dirigent protein involved in the synthesis of (-)pinoresinol. Dirigent proteins impart stereoselectivity on the phenoxy radical coupling reaction yielding optically active lignans from two molecules of coniferyl alcohol.	Disease resistance-responsive (dirigent-like protein) family protein; FUNCTIONS IN: molecular_function unknown; INVOLVED IN: lignan biosynthetic process, defense response; LOCATED IN: endomembrane system; EXPRESSED IN: petal, hypocotyl, root; EXPRESSED DURING: petal differentiation and expansion stage; CONTAINS InterPro DOMAIN/s: Plant disease resistance response protein (InterPro:IPR004265); BES…	PF03018	PTHR21495,PTHR21495:SF40	-	-	-	-	-	-	-	-	-	-	-	-	-	-	-	-	-
Potri.001G096800	1	1	['Co59']	["3'"]	1221	6.51004	yes	500	['response to oxidative stress', 'response to stress']	Potri.001G096800	PF03018	PTHR21495,PTHR21495:SF70	-	-	-	-	-	AT1G64160	-	Disease resistance-responsive (dirigent-like protein) family protein	Disease resistance-responsive (dirigent-like protein) family protein	Encodes a dirigent protein involved in the synthesis of (-)pinoresinol. Dirigent proteins impart stereoselectivity on the phenoxy radical coupling reaction yielding optically active lignans from two molecules of coniferyl alcohol.	Disease resistance-responsive (dirigent-like protein) family protein; FUNCTIONS IN: molecular_function unknown; INVOLVED IN: lignan biosynthetic process, defense response; LOCATED IN: endomembrane system; EXPRESSED IN: petal, hypocotyl, root; EXPRESSED DURING: petal differentiation and expansion stage; CONTAINS InterPro DOMAIN/s: Plant disease resistance response protein (InterPro:IPR004265); BES…	PF03018	PTHR21495,PTHR21495:SF40	-	-	-	-	-	-	-	-	-	-	-	-	-	-	-	-	-
Potri.001G096900	1	1	['Co59']	["5'"]	2748	6.51004	yes	500	['microtubule-based process', 'movement of cell or subcellular component', 'microtubule-based movement']	Potri.001G096900	PF03018	PTHR21495,PTHR21495:SF49	-	-	-	-	-	AT4G23690	-	Disease resistance-responsive (dirigent-like protein) family protein	Disease resistance-responsive (dirigent-like protein) family protein	Encodes a homodimeric all-beta dirigent protein in the superfamily of calycins. Dirigent proteins impart stereoselectivity on the phenoxy radical coupling reaction yielding optically active lignans from two molecules of coniferyl alcohol.	Disease resistance-responsive (dirigent-like protein) family protein; FUNCTIONS IN: molecular_function unknown; INVOLVED IN: lignan biosynthetic process, defense response; LOCATED IN: endomembrane system; EXPRESSED IN: 21 plant structures; EXPRESSED DURING: 13 growth stages; CONTAINS InterPro DOMAIN/s: Plant disease resistance response protein (InterPro:IPR004265); BEST Arabidopsis thaliana prote…	PF03018	PTHR21495,PTHR21495:SF40	-	-	-	-	-	-	-	-	-	-	-	-	-	-	-	-	-
Potri.001G096700	1	1	['Co59']	["3'"]	5623	6.51004	yes	500	['cellular localization', 'vesicle-mediated transport', 'intracellular protein transport', 'cellular protein localization', 'cellular macromolecule localization', 'protein transport', 'intracellular transport', 'establishment of localization in cell', 'establishment of protein localization', 'protein localization', 'macromolecule localization', 'nitrogen compound transport', 'organic substance tr…	Potri.001G096700	-	-	-	-	-	-	-	-	-	-	-	-	-	-	-	-	-	-	-	-	-	-	-	coexpressed genes enriched in transport-related GO-BP terms	-	-	-	-	-	-	-	-
Potri.001G097000	1	1	['Co59']	["5'"]	5748	6.51004	-	-	-	Potri.001G097000	-	-	-	1.2.1.27	-	-	-	-	-	-	-	-	-	-	-	-	-	-	-	-	-	-	-	-	-	-	-	-	-	-	-	-
Potri.018G012000	1	1	['Co59']	["3'"]	6328	6.50169	-	-	-	Potri.018G012000	PF00497,PF13458,PF00060	PTHR18966,PTHR18966:SF242	KOG1052	-	K05387	GO:0016020,GO:0004970	-	AT2G29120	ATGLR2.7	glutamate receptor 2.7	glutamate receptor 2.7	member of Putative ligand-gated ion channel subunit family	glutamate receptor 2.7 (GLR2.7); FUNCTIONS IN: intracellular ligand-gated ion channel activity; INVOLVED IN: cellular calcium ion homeostasis, response to light stimulus; LOCATED IN: vacuole; EXPRESSED IN: stem, cotyledon, leaf whorl, leaf, stamen; EXPRESSED DURING: LP.06 six leaves visible, LP.04 four leaves visible, 4 anthesis, LP.10 ten leaves visible, LP.08 eight leaves visible; CONTAINS Inte…	PF13458,PF00497,PF00060	PTHR18966,PTHR18966:SF204	KOG1052	-	-	GO:0016020,GO:0004970	['inorganic ion homeostasis', 'intracellular chemical homeostasis', 'monoatomic ion homeostasis']	['GO:0098771', 'GO:0055082', 'GO:0050801']	GO:0005215	transporter activity	-	-	-	-	-	-	-	-	-
Potri.018G012100	3	1	['Co59']	["5'", 'in gene']	0	6.50169	yes	500	['protein phosphorylation', 'phosphorylation', 'multicellular organismal process', 'cell recognition', 'pollination', 'pollen-pistil interaction', 'multi-multicellular organism process', 'recognition of pollen', 'macromolecule modification', 'cell communication', 'reproduction', 'reproductive process', 'cellular protein modification process', 'protein modification process', 'phosphorus metabolic …	Potri.018G012100	PF00497,PF13458,PF00060	PTHR18966,PTHR18966:SF242	KOG1052	-	K05387	GO:0016020,GO:0004970	-	AT2G29120	ATGLR2.7	glutamate receptor 2.7	glutamate receptor 2.7	member of Putative ligand-gated ion channel subunit family	glutamate receptor 2.7 (GLR2.7); FUNCTIONS IN: intracellular ligand-gated ion channel activity; INVOLVED IN: cellular calcium ion homeostasis, response to light stimulus; LOCATED IN: vacuole; EXPRESSED IN: stem, cotyledon, leaf whorl, leaf, stamen; EXPRESSED DURING: LP.06 six leaves visible, LP.04 four leaves visible, 4 anthesis, LP.10 ten leaves visible, LP.08 eight leaves visible; CONTAINS Inte…	PF13458,PF00497,PF00060	PTHR18966,PTHR18966:SF204	KOG1052	-	-	GO:0016020,GO:0004970	['inorganic ion homeostasis', 'intracellular chemical homeostasis', 'monoatomic ion homeostasis']	['GO:0098771', 'GO:0055082', 'GO:0050801']	GO:0005215	transporter activity	-	-	-	-	-	-	-	-	-
Potri.019G006700	1	1	['Co59']	["3'"]	955	6.49349	-	-	-	Potri.019G006700	PF00022	PTHR11937,PTHR11937:SF217	KOG0679	-	K10355	-	-	AT5G09810	ACT7	actin 7	actin 7	Member of Actin gene family.Mutants are defective in germination and root growth.	actin 7 (ACT7); FUNCTIONS IN: protein binding, structural constituent of cytoskeleton; INVOLVED IN: in 9 processes; LOCATED IN: mitochondrion, nucleolus, cell wall, cytoskeleton, plasma membrane; EXPRESSED IN: 29 plant structures; EXPRESSED DURING: 14 growth stages; CONTAINS InterPro DOMAIN/s: Actin, conserved site (InterPro:IPR004001), Actin/actin-like (InterPro:IPR004000), Actin/actin-like cons…	PF00022	PTHR11937,PTHR11937:SF200	-	-	K10355	-	-	-	-	-	-	-	-	-	-	-	-	-	-
Potri.018G012200	2	1	['Co59']	["5'"]	6394	6.42829	-	-	-	Potri.018G012200	-	PTHR18966,PTHR18966:SF242	-	-	-	-	-	AT5G27100	ATGLR2.1	glutamate receptor 2.1	glutamate receptor 2.1	member of Putative ligand-gated ion channel subunit family	glutamate receptor 2.1 (GLR2.1); FUNCTIONS IN: protein binding, intracellular ligand-gated ion channel activity; INVOLVED IN: cellular calcium ion homeostasis, response to light stimulus; LOCATED IN: endomembrane system, membrane; EXPRESSED IN: 7 plant structures; EXPRESSED DURING: L mature pollen stage, M germinated pollen stage, 4 anthesis, 4 leaf senescence stage, petal differentiation and exp…	PF00497,PF13458,PF00060	PTHR18966,PTHR18966:SF242	KOG1052	-	K05387	GO:0016020,GO:0004970	['inorganic ion homeostasis', 'intracellular chemical homeostasis', 'monoatomic ion homeostasis']	['GO:0098771', 'GO:0055082', 'GO:0050801']	GO:0005215	transporter activity	-	-	-	-	-	-	-	-	-
Potri.018G012300	2	1	['Co59']	["5'"]	9247	6.42829	yes	500	['photosynthesis', 'photosynthesis, light harvesting', 'photosynthesis, light reaction', 'generation of precursor metabolites and energy', 'ATP metabolic process', 'ribonucleotide metabolic process', 'ribose phosphate metabolic process', 'monocarboxylic acid metabolic process', 'purine ribonucleotide metabolic process', 'purine nucleotide metabolic process', 'purine-containing compound metabolic …	Potri.018G012300	PF00497,PF13458,PF00060	PTHR18966,PTHR18966:SF242	KOG1052	-	K05387	GO:0016020,GO:0004970	-	AT2G29110	ATGLR2.8	glutamate receptor 2.8	glutamate receptor 2.8	member of Putative ligand-gated ion channel subunit family	glutamate receptor 2.8 (GLR2.8); FUNCTIONS IN: intracellular ligand-gated ion channel activity; INVOLVED IN: cellular calcium ion homeostasis, response to light stimulus; LOCATED IN: endomembrane system, membrane; EXPRESSED IN: 7 plant structures; EXPRESSED DURING: 6 growth stages; CONTAINS InterPro DOMAIN/s: Extracellular solute-binding protein, family 3 (InterPro:IPR001638), Ionotropic glutamat…	PF13458,PF00497,PF00060	PTHR18966,PTHR18966:SF204	KOG1052	-	K05387	GO:0016020,GO:0004970	['inorganic ion homeostasis', 'intracellular chemical homeostasis', 'monoatomic ion homeostasis']	['GO:0098771', 'GO:0055082', 'GO:0050801']	GO:0005215	transporter activity	-	-	-	-	-	-	-	-	-
Potri.013G148600	1	1	['Co59']	["5'"]	8818	6.30452	-	-	-	Potri.013G148600	PF00249	PTHR10641,PTHR10641:SF567	KOG0048	-	K09422	-	MYB	AT4G21440	ATM4	MYB-like 102	MYB-like 102	Encodes a MYB transcription factor involved in wounding and osmotic stress response. Member of the R2R3 factor gene family.	MYB-like 102 (MYB102); CONTAINS InterPro DOMAIN/s: SANT, DNA-binding (InterPro:IPR001005), Homeodomain-like (InterPro:IPR009057), Myb, DNA-binding (InterPro:IPR014778), HTH transcriptional regulator, Myb-type, DNA-binding (InterPro:IPR017930), Homeodomain-related (InterPro:IPR012287), Myb transcription factor (InterPro:IPR015495); BEST Arabidopsis thaliana protein match is: myb domain protein 74 …	PF00249	PTHR10641,PTHR10641:SF606	KOG0048	-	K09422	-	-	-	-	-	Direct function in ion homeostasis, potential transport function, or found regulated/related to response to ions or osmotic stress	-	-	-	-	-	-	-	-
Potri.013G148500	1	1	['Co59']	["3'"]	2758	6.30452	-	-	-	Potri.013G148500	PF00781,PF00609	PTHR11255,PTHR11255:SF29	-	2.7.1.107	K00901	GO:0016301,GO:0007205,GO:0004143	-	AT2G20900	ATDGK5	diacylglycerol kinase 5	diacylglycerol kinase 5	-	diacylglycerol kinase 5 (DGK5); FUNCTIONS IN: diacylglycerol kinase activity; INVOLVED IN: activation of protein kinase C activity by G-protein coupled receptor protein signaling pathway; LOCATED IN: cellular_component unknown; EXPRESSED IN: 25 plant structures; EXPRESSED DURING: 15 growth stages; CONTAINS InterPro DOMAIN/s: Diacylglycerol kinase, catalytic domain (InterPro:IPR001206), Diacylglyc…	PF00781,PF00609	PTHR11255,PTHR11255:SF29	-	2.7.1.107	K00901	GO:0016301,GO:0007205,GO:0004143	-	-	-	-	-	-	-	LOC_Os08g08110	['Cd', 'Ca']	-	-	-	-
Potri.013G148400	1	1	['Co59']	["3'"]	7986	6.30452	-	-	-	Potri.013G148400	PF11264	PTHR34793,PTHR34793:SF1	-	-	-	GO:0015979,GO:0010207	-	AT2G20890	PSB29	photosystem II reaction center PSB29 protein	photosystem II reaction center PSB29 protein	Chloroplast-localized Thylakoid formation1 gene product involved in vesicle-mediated formation of thylakoid membranes. Thf1 antisense lines contain abnormal chloroplasts early in leaf development (chloroplasts have loosely stacked thylakoid membranes). Expression was induced in the light and decreased under dark conditions. G-alpha interaction partner that functions downstream of the plasma membr…	photosystem II reaction center PSB29 protein (PSB29); FUNCTIONS IN: molecular_function unknown; INVOLVED IN: in 6 processes; LOCATED IN: in 9 components; EXPRESSED IN: 23 plant structures; EXPRESSED DURING: 14 growth stages; CONTAINS InterPro DOMAIN/s: Photosystem II biogenesis protein Psp29 (InterPro:IPR017499); Has 330 Blast hits to 330 proteins in 95 species: Archae - 0; Bacteria - 141; Metazo…	PF11264	PTHR34793,PTHR34793:SF1	-	-	-	GO:0015979,GO:0010207	-	-	-	-	-	-	-	-	-	-	-	-	-
Potri.006G032200	1	1	['Co59']	["3'"]	2830	6.30103	-	-	-	Potri.006G032200	PF00397	PTHR21737,PTHR21737:SF3	KOG3427	-	K12865	GO:0005515	-	AT2G41020	-	WW domain-containing protein	WW domain-containing protein	-	WW domain-containing protein; CONTAINS InterPro DOMAIN/s: WW/Rsp5/WWP (InterPro:IPR001202); Has 960 Blast hits to 908 proteins in 168 species: Archae - 0; Bacteria - 0; Metazoa - 521; Fungi - 106; Plants - 105; Viruses - 0; Other Eukaryotes - 228 (source: NCBI BLink).	PF00397	PTHR21737,PTHR21737:SF3	KOG0152	-	K12865	GO:0005515	-	-	-	-	-	-	-	-	-	-	-	-	-
Potri.019G056600	1	1	['Co59']	["5'"]	8360	6.25649	-	-	-	Potri.019G056600	PF09739	PTHR13489,PTHR13489:SF0	-	-	-	-	-	AT2G40550	ETG1	E2F target gene 1	E2F target gene 1	Encodes a nuclear localized target of E2Fa-DPa, transcription factors controlling cell cycle progression. Required for sister chromatid cohesion and DNA repair.	E2F target gene 1 (ETG1); FUNCTIONS IN: molecular_function unknown; INVOLVED IN: sister chromatid cohesion, postreplication repair, DNA replication; LOCATED IN: nuclear replisome, nucleus, chloroplast envelope, MCM complex; EXPRESSED IN: 24 plant structures; EXPRESSED DURING: 15 growth stages; CONTAINS InterPro DOMAIN/s: Protein of unknown function DUF2044, membrane (InterPro:IPR019140); Has 3533…	PF09739	PTHR13489,PTHR13489:SF0	-	-	-	-	-	-	-	-	-	-	-	-	-	-	-	-	-
Potri.019G056500	1	1	['Co59']	["3'"]	8491	6.25649	-	-	-	Potri.019G056500	PF02705	PTHR30540,PTHR30540:SF6	-	-	K03549	GO:0071805,GO:0016020,GO:0015079	-	AT2G40540	ATKT2	potassium transporter 2	potassium transporter 2	putative potassium transporter AtKT2p (AtKT2) mRNA,	potassium transporter 2 (KT2); FUNCTIONS IN: potassium ion transmembrane transporter activity; INVOLVED IN: potassium ion transport; LOCATED IN: plasma membrane, membrane; EXPRESSED IN: 23 plant structures; EXPRESSED DURING: 13 growth stages; CONTAINS InterPro DOMAIN/s: Potassium uptake protein, kup (InterPro:IPR018519), K+ potassium transporter (InterPro:IPR003855); BEST Arabidopsis thaliana pro…	PF02705	-	-	-	K03549	GO:0071805,GO:0016020,GO:0015079	-	-	GO:0005215	transporter activity	-	-	-	-	-	-	-	-	-
Potri.006G171700	1	1	['Co59']	["5'"]	6353	6.18842	yes	500	['developmental process', 'anatomical structure morphogenesis', 'shoot system morphogenesis', 'anatomical structure formation involved in morphogenesis', 'plant organ formation', 'shoot system development', 'system development', 'multicellular organism development', 'anatomical structure development']	Potri.006G171700	PF02780,PF02779,PF13292	PTHR11624,PTHR11624:SF84	-	2.2.1.7,1.1.1.267	K01662	GO:0008152,GO:0003824,GO:0016114,GO:0008661	-	AT4G15560	CLA	Deoxyxylulose-5-phosphate synthase	Deoxyxylulose-5-phosphate synthase	Encodes a protein with 1-deoxyxylulose 5-phosphate synthase activity involved in the MEP pathway. It is essential for chloroplast development in Arabidopsis	CLOROPLASTOS ALTERADOS 1 (CLA1); FUNCTIONS IN: 1-deoxy-D-xylulose-5-phosphate synthase activity; INVOLVED IN: chlorophyll biosynthetic process, response to light stimulus, isopentenyl diphosphate biosynthetic process, mevalonate-independent pathway; LOCATED IN: chloroplast; EXPRESSED IN: 26 plant structures; EXPRESSED DURING: 13 growth stages; CONTAINS InterPro DOMAIN/s: Transketolase, N-terminal…	PF02780,PF02779,PF13292	PTHR11624,PTHR11624:SF83	-	2.2.1.7	K01662	GO:0008152,GO:0003824,GO:0016114,GO:0008661	-	-	-	-	-	-	-	-	-	-	-	-	-
Potri.008G122200	1	1	['Co59']	["5'"]	2469	6.16241	yes	500	['RNA metabolic process', 'nucleobase-containing compound metabolic process', 'regulation of macromolecule biosynthetic process', 'regulation of biosynthetic process', 'regulation of RNA metabolic process', 'regulation of RNA biosynthetic process', 'regulation of nucleic acid-templated transcription', 'regulation of transcription, DNA-templated', 'regulation of cellular biosynthetic process', 'nu…	Potri.008G122200	PF04557,PF03950,PF04558,PF00749	PTHR11451,PTHR11451:SF24	-	6.1.1.18	K01886	GO:0006425,GO:0005737,GO:0005524,GO:0004819,GO:0000166,GO:0006418,GO:0004812,GO:0043039,GO:0016876	-	AT1G25350	OVA9	glutamine-tRNA ligase, putative / glutaminyl-tRNA synthetase, putative / GlnRS, putative	glutamine-tRNA ligase, putative / glutaminyl-tRNA synthetase, putative / GlnRS, putative	-	ovule abortion 9 (OVA9); FUNCTIONS IN: glutamine-tRNA ligase activity; INVOLVED IN: glutamyl-tRNA aminoacylation, translation, ovule development; LOCATED IN: cytosol; EXPRESSED IN: 25 plant structures; EXPRESSED DURING: 13 growth stages; CONTAINS InterPro DOMAIN/s: Aminoacyl-tRNA synthetase, class I, conserved site (InterPro:IPR001412), Glutamyl/glutaminyl-tRNA synthetase, class Ic, alpha-bundle …	PF04557,PF03950,PF04558,PF00749	PTHR11451,PTHR11451:SF24	-	6.1.1.18	K01886	GO:0006425,GO:0005737,GO:0005524,GO:0004819,GO:0000166,GO:0006418,GO:0004812,GO:0043039,GO:0016876	-	-	-	-	-	-	-	-	-	-	-	-	-
Potri.008G122100	1	1	['Co59']	["3'"]	4120	6.16241	yes	500	['developmental process', 'anatomical structure morphogenesis', 'shoot system morphogenesis', 'anatomical structure formation involved in morphogenesis', 'plant organ formation', 'shoot system development', 'system development', 'multicellular organism development']	Potri.008G122100	PF00249	PTHR10641,PTHR10641:SF460	KOG0048	-	K09422	-	MYB	AT1G68320	AtMYB62	myb domain protein 62	myb domain protein 62	putative transcription factor: R2R3-MYB transcription family. Involved in regulation of phosphate starvation responses and gibberellic acid biosynthesis.	myb domain protein 62 (MYB62); CONTAINS InterPro DOMAIN/s: SANT, DNA-binding (InterPro:IPR001005), Homeodomain-like (InterPro:IPR009057), Myb, DNA-binding (InterPro:IPR014778), HTH transcriptional regulator, Myb-type, DNA-binding (InterPro:IPR017930), Homeodomain-related (InterPro:IPR012287), Myb transcription factor (InterPro:IPR015495); BEST Arabidopsis thaliana protein match is: myb domain pro…	PF00249	PTHR10641,PTHR10641:SF460	KOG0048	-	K09422	-	['inorganic ion homeostasis']	['GO:0098771']	-	-	-	-	-	-	-	-	-	yes	P
Potri.003G107600	1	1	['Co59']	["5'"]	7439	6.13077	-	-	-	Potri.003G107600	PF00560,PF00069	PTHR27000,PTHR27000:SF1	KOG1187	2.7.11.1	-	GO:0005515,GO:0006468,GO:0005524,GO:0004672	-	AT5G61480	PXY	Leucine-rich repeat protein kinase family protein	Leucine-rich repeat protein kinase family protein	-	PHLOEM INTERCALATED WITH XYLEM (PXY); FUNCTIONS IN: protein serine/threonine kinase activity, protein kinase activity, ATP binding; INVOLVED IN: protein amino acid phosphorylation; LOCATED IN: plasma membrane; EXPRESSED IN: 20 plant structures; EXPRESSED DURING: 13 growth stages; CONTAINS InterPro DOMAIN/s: Protein kinase, ATP binding site (InterPro:IPR017441), Protein kinase, catalytic domain (I…	PF08263,PF00560,PF13855,PF00069	PTHR27000,PTHR27000:SF1	KOG1187	2.7.11.1	-	GO:0005515,GO:0006468,GO:0005524,GO:0004672	-	-	-	-	-	-	-	-	-	-	-	-	-
Potri.002G144200	1	1	['Co59']	["3'"]	8295	6.10292	-	-	-	Potri.002G144200	PF03514	PTHR31636,PTHR31636:SF11	-	-	-	-	GRAS	AT4G00150	ATHAM3	GRAS family transcription factor	GRAS family transcription factor	Belongs to one of the LOM (LOST MERISTEMS) genes: AT2G45160 (LOM1), AT3G60630 (LOM2) and AT4G00150 (LOM3). LOM1 and LOM2 promote cell differentiation at the periphery of shoot meristems and help to maintain their polar organization.	HAIRY MERISTEM 3 (HAM3); FUNCTIONS IN: sequence-specific DNA binding transcription factor activity; INVOLVED IN: regulation of transcription; LOCATED IN: chloroplast; EXPRESSED IN: 22 plant structures; EXPRESSED DURING: 13 growth stages; CONTAINS InterPro DOMAIN/s: Transcription factor GRAS (InterPro:IPR005202); BEST Arabidopsis thaliana protein match is: GRAS family transcription factor (TAIR:AT…	PF03514	PTHR31636,PTHR31636:SF11	-	-	-	-	-	-	-	-	-	-	-	-	-	-	-	-	-
Potri.002G144500	1	1	['Co59']	["5'"]	7231	6.10292	-	-	-	Potri.002G144500	-	PTHR31973,PTHR31973:SF4	-	-	-	-	-	AT1G49920	-	MuDR family transposase	MuDR family transposase	-	MuDR family transposase; FUNCTIONS IN: zinc ion binding; INVOLVED IN: biological_process unknown; LOCATED IN: cellular_component unknown; EXPRESSED IN: flower; EXPRESSED DURING: petal differentiation and expansion stage; CONTAINS InterPro DOMAIN/s: MULE transposase, conserved domain (InterPro:IPR018289), Zinc finger, PMZ-type (InterPro:IPR006564), Zinc finger, SWIM-type (InterPro:IPR007527), Tran…	PF04434,PF10551,PF03108	PTHR31973,PTHR31973:SF4	-	-	-	GO:0008270	-	-	-	-	-	-	-	-	-	-	-	-	-
Potri.002G144400	1	1	['Co59']	["5'"]	5641	6.10292	-	-	-	Potri.002G144400	-	PTHR34961,PTHR34961:SF2	-	-	-	-	-	AT3G60650	-	-	-	Encodes a peptide involved in the regulation of lateral root development and root growth pattern.	unknown protein; Has 10 Blast hits to 10 proteins in 5 species: Archae - 0; Bacteria - 0; Metazoa - 0; Fungi - 0; Plants - 10; Viruses - 0; Other Eukaryotes - 0 (source: NCBI BLink).	-	PTHR34961	-	-	-	-	-	-	-	-	-	-	-	LOC_Os04g46850	['Pb']	-	-	-	-
Potri.002G144300	1	1	['Co59']	["3'"]	4825	6.10292	-	-	-	Potri.002G144300	-	PTHR13906,PTHR13906:SF4	-	2.3.1.23	-	-	-	AT1G12640	-	MBOAT (membrane bound O-acyl transferase) family protein	MBOAT (membrane bound O-acyl transferase) family protein	Encodes a lysophosphatidylcholine acyltransferase (LPCAT). Participates in the Lands cycle in developing seeds.	MBOAT (membrane bound O-acyl transferase) family protein; FUNCTIONS IN: acyltransferase activity; INVOLVED IN: biological_process unknown; LOCATED IN: plasma membrane, membrane; EXPRESSED IN: 25 plant structures; EXPRESSED DURING: 15 growth stages; CONTAINS InterPro DOMAIN/s: Membrane bound O-acyl transferase, MBOAT (InterPro:IPR004299); BEST Arabidopsis thaliana protein match is: MBOAT (membrane…	PF03062	PTHR13906,PTHR13906:SF4	-	2.3.1.23	K13519	-	-	-	-	-	-	-	-	-	-	-	-	-	-
Potri.011G004900	2	1	['Co59']	["3'"]	5471	6.09313	-	-	-	Potri.011G004900	-	-	-	-	-	-	B3	-	-	-	-	-	-	-	-	-	-	-	-	-	-	-	-	-	-	-	-	-	-	-	-	-
Potri.011G005000	2	1	['Co59']	["5'"]	2417	6.09313	-	-	-	Potri.011G005000	PF00789,PF08059	PTHR23333,PTHR23333:SF26	-	-	K14012	GO:0005515	-	AT4G04210	PUX4	plant UBX domain containing protein 4	plant UBX domain containing protein 4	Arabidopsis thaliana CDC48-interacting UBX-domain protein (PUX4)	plant UBX domain containing protein 4 (PUX4); INVOLVED IN: biological_process unknown; LOCATED IN: cellular_component unknown; EXPRESSED IN: 23 plant structures; EXPRESSED DURING: 13 growth stages; CONTAINS InterPro DOMAIN/s: UBX (InterPro:IPR001012), SEP domain (InterPro:IPR012989); BEST Arabidopsis thaliana protein match is: plant UBX domain-containing protein 3 (TAIR:AT4G22150.1); Has 30201 Bl…	PF00789,PF08059	PTHR23333,PTHR23333:SF26	KOG2086	-	K14012	GO:0005515	-	-	-	-	-	-	-	-	-	-	-	-	-
Potri.011G005100	2	1	['Co59']	["5'"]	8305	6.09313	yes	500	['carboxylic acid metabolic process', 'oxoacid metabolic process', 'organic acid metabolic process', 'cellular amino acid metabolic process', 'small molecule metabolic process', 'organonitrogen compound metabolic process', 'amino acid activation', 'tRNA aminoacylation']	Potri.011G005100	PF02536	PTHR13068,PTHR13068:SF28	KOG1267	-	-	GO:0006355,GO:0005739,GO:0003690	-	AT5G07900	-	Mitochondrial transcription termination factor family protein	Mitochondrial transcription termination factor family protein	-	Mitochondrial transcription termination factor family protein; FUNCTIONS IN: molecular_function unknown; INVOLVED IN: biological_process unknown; LOCATED IN: membrane; EXPRESSED IN: 17 plant structures; EXPRESSED DURING: 11 growth stages; CONTAINS InterPro DOMAIN/s: Mitochodrial transcription termination factor-related (InterPro:IPR003690); BEST Arabidopsis thaliana protein match is: Mitochondria…	PF02536	PTHR13068,PTHR13068:SF28	KOG1267	-	K15032	GO:0006355,GO:0005739,GO:0003690	-	-	-	-	-	-	-	-	-	-	-	-	-
Potri.002G186900	1	1	['K39']	["5'"]	6364	6.63078	yes	500	['translation', 'peptide biosynthetic process', 'amide biosynthetic process', 'peptide metabolic process', 'cellular amide metabolic process', 'cellular macromolecule biosynthetic process', 'organonitrogen compound biosynthetic process', 'macromolecule biosynthetic process', 'cellular nitrogen compound biosynthetic process', 'gene expression', 'protein metabolic process', 'cellular protein metabo…	Potri.002G186900	PF12708	PTHR31339,PTHR31339:SF9	-	-	-	-	-	AT3G62110	-	Pectin lyase-like superfamily protein	Pectin lyase-like superfamily protein	-	Pectin lyase-like superfamily protein; FUNCTIONS IN: polygalacturonase activity; INVOLVED IN: response to cyclopentenone, carbohydrate metabolic process; LOCATED IN: vacuole; EXPRESSED IN: 25 plant structures; EXPRESSED DURING: 15 growth stages; CONTAINS InterPro DOMAIN/s: Pectin lyase fold/virulence factor (InterPro:IPR011050), Glycoside hydrolase, family 28 (InterPro:IPR000743), Pectin lyase fo…	PF12708	PTHR31339,PTHR31339:SF9	-	-	-	-	-	-	-	-	-	-	-	-	-	-	-	-	-
Potri.002G186800	1	1	['K39']	["5'"]	2605	6.63078	yes	120	['translation', 'peptide biosynthetic process', 'amide biosynthetic process', 'peptide metabolic process', 'cellular amide metabolic process', 'cellular macromolecule biosynthetic process', 'organonitrogen compound biosynthetic process', 'gene expression', 'cellular nitrogen compound metabolic process', 'macromolecule biosynthetic process', 'biosynthetic process', 'cellular nitrogen compound bios…	Potri.002G186800	PF01529	PTHR22883,PTHR22883:SF53	KOG1311	2.3.1.225	K18932	GO:0008270	-	AT4G01730	-	DHHC-type zinc finger family protein	DHHC-type zinc finger family protein	-	DHHC-type zinc finger family protein; FUNCTIONS IN: zinc ion binding; INVOLVED IN: biological_process unknown; EXPRESSED IN: 20 plant structures; EXPRESSED DURING: 13 growth stages; CONTAINS InterPro DOMAIN/s: Zinc finger, DHHC-type (InterPro:IPR001594); BEST Arabidopsis thaliana protein match is: DHHC-type zinc finger family protein (TAIR:AT2G33640.1); Has 4882 Blast hits to 4865 proteins in 242…	PF01529	PTHR22883,PTHR22883:SF53	KOG1311	2.3.1.225	K18932	GO:0008270	-	-	-	-	-	-	-	-	-	-	-	-	-
Potri.002G186700	1	1	['K39']	["3'"]	2203	6.63078	-	-	-	Potri.002G186700	-	PTHR33054	-	-	-	-	-	-	-	-	-	-	-	-	-	-	-	-	-	-	-	-	-	-	-	-	-	-	-	-	-	-
Potri.012G027400	1	1	['K39']	["5'"]	9468	6.50864	yes	500	['protein ubiquitination', 'protein modification by small protein conjugation', 'protein modification by small protein conjugation or removal', 'cellular protein modification process', 'protein modification process', 'macromolecule modification']	Potri.012G027400	PF08263,PF00560,PF13855	PTHR27004,PTHR27004:SF1	KOG0472	-	-	GO:0005515	-	AT3G11080	AtRLP35	receptor like protein 35	receptor like protein 35	-	receptor like protein 35 (RLP35); FUNCTIONS IN: kinase activity; INVOLVED IN: signal transduction, defense response; LOCATED IN: endomembrane system; EXPRESSED IN: stem, stamen; EXPRESSED DURING: 4 anthesis; CONTAINS InterPro DOMAIN/s: Leucine-rich repeat-containing N-terminal domain, type 2 (InterPro:IPR013210), Leucine-rich repeat (InterPro:IPR001611); BEST Arabidopsis thaliana protein match is…	PF08263,PF13855	PTHR27004,PTHR27004:SF37	KOG0472	-	-	GO:0005515	-	-	-	-	-	-	-	-	-	-	-	-	-
Potri.012G027200	1	1	['K39']	["3'"]	7744	6.50864	yes	120	['regulation of transcription, DNA-templated', 'regulation of nucleic acid-templated transcription', 'regulation of RNA biosynthetic process', 'regulation of RNA metabolic process', 'regulation of biosynthetic process', 'regulation of macromolecule biosynthetic process', 'regulation of cellular biosynthetic process', 'regulation of nucleobase-containing compound metabolic process', 'regulation of…	Potri.012G027200	PF08263,PF00560,PF13855	PTHR27004,PTHR27004:SF1	KOG0472	-	-	GO:0005515	-	AT2G33060	AtRLP27	receptor like protein 27	receptor like protein 27	-	receptor like protein 27 (RLP27); FUNCTIONS IN: kinase activity; INVOLVED IN: signal transduction, defense response; LOCATED IN: endomembrane system; CONTAINS InterPro DOMAIN/s: Leucine-rich repeat, typical subtype (InterPro:IPR003591), Leucine-rich repeat (InterPro:IPR001611); BEST Arabidopsis thaliana protein match is: receptor like protein 26 (TAIR:AT2G33050.1); Has 94044 Blast hits to 28897 p…	PF00560,PF13855	PTHR27004,PTHR27004:SF37	KOG0472	-	-	GO:0005515	-	-	-	-	-	-	-	-	-	-	-	-	-
Potri.012G027300	1	1	['K39']	["5'"]	1727	6.50864	-	-	-	Potri.012G027300	-	PTHR31218,PTHR31218:SF16	-	-	-	GO:0022857,GO:0016021	-	AT2G37460	-	nodulin MtN21 /EamA-like transporter family protein	nodulin MtN21 /EamA-like transporter family protein	nodulin MtN21-like transporter family protein	nodulin MtN21 /EamA-like transporter family protein; LOCATED IN: membrane; EXPRESSED IN: 23 plant structures; EXPRESSED DURING: 13 growth stages; CONTAINS InterPro DOMAIN/s: Protein of unknown function DUF6, transmembrane (InterPro:IPR000620); BEST Arabidopsis thaliana protein match is: nodulin MtN21 /EamA-like transporter family protein (TAIR:AT2G37450.2); Has 3094 Blast hits to 3077 proteins in…	PF00892	PTHR31218,PTHR31218:SF29	-	-	-	GO:0016021,GO:0016020,GO:0022857	-	-	GO:0005215	transporter activity	-	-	-	-	-	-	-	-	-
Potri.007G049400	2	1	['K39']	["3'"]	3914	6.28819	-	-	-	Potri.007G049400	-	PTHR34663,PTHR34663:SF2	-	-	-	-	-	AT2G23270	-	-	-	-	unknown protein; FUNCTIONS IN: molecular_function unknown; INVOLVED IN: biological_process unknown; LOCATED IN: endomembrane system; EXPRESSED IN: stem, sperm cell, root, stamen; EXPRESSED DURING: 4 anthesis; BEST Arabidopsis thaliana protein match is: unknown protein (TAIR:AT4G37290.1); Has 36 Blast hits to 35 proteins in 6 species: Archae - 0; Bacteria - 0; Metazoa - 0; Fungi - 0; Plants - 36; …	-	PTHR34663	-	-	-	-	-	-	-	-	-	-	-	-	-	-	-	-	-
Potri.007G049500	2	1	['K39']	["5'"]	6111	6.28819	yes	500	['protein ubiquitination', 'protein modification by small protein conjugation', 'protein modification by small protein conjugation or removal', 'response to oxidative stress']	Potri.007G049500	-	PTHR34663,PTHR34663:SF2	-	-	-	-	-	AT4G37290	-	-	-	-	unknown protein; FUNCTIONS IN: molecular_function unknown; INVOLVED IN: response to karrikin; LOCATED IN: endomembrane system; EXPRESSED IN: cotyledon, hypocotyl, leaf; EXPRESSED DURING: LP.04 four leaves visible; BEST Arabidopsis thaliana protein match is: unknown protein (TAIR:AT2G23270.1); Has 30201 Blast hits to 17322 proteins in 780 species: Archae - 12; Bacteria - 1396; Metazoa - 17338; Fun…	-	PTHR34663,PTHR34663:SF1	-	-	-	-	-	-	-	-	-	-	-	-	-	-	-	-	-
Potri.015G085100	1	1	['K39']	["3'"]	3464	6.27327	yes	500	['transport', 'establishment of localization', 'localization', 'ion transport', 'cation transport', 'transmembrane transport']	Potri.015G085100	PF16974	PTHR34806,PTHR34806:SF1	-	-	-	-	-	AT5G50200	ATNRT3.1	nitrate transmembrane transporters	nitrate transmembrane transporters	Wound-responsive gene 3 (WR3). Encodes a high-affinity nitrate transporter. Up-regulated by nitrate. Involved in jasmonic acid-independent wound signal transduction.	WOUND-RESPONSIVE 3 (WR3); FUNCTIONS IN: nitrate transmembrane transporter activity; INVOLVED IN: nitrate transport, response to nitrate, response to wounding; LOCATED IN: plasma membrane; EXPRESSED IN: 20 plant structures; EXPRESSED DURING: 10 growth stages; CONTAINS InterPro DOMAIN/s: Transporter, high affinity nitrate, Nar2 (InterPro:IPR016605); BEST Arabidopsis thaliana protein match is: Calci…	PF16974	PTHR34806,PTHR34806:SF1	-	-	-	-	-	-	GO:0005215	transporter activity	coexpressed genes enriched in transport-related GO-BP terms	-	-	-	-	-	-	-	-
Potri.015G085000	1	1	['K39']	["3'"]	9196	6.27327	yes	500	['protein ubiquitination', 'protein modification by small protein conjugation', 'protein modification by small protein conjugation or removal', 'cellular protein modification process', 'protein modification process', 'organophosphate ester transport', 'phospholipid transport']	Potri.015G085000	PF16974	PTHR34806,PTHR34806:SF1	-	-	-	-	-	AT5G50200	ATNRT3.1	nitrate transmembrane transporters	nitrate transmembrane transporters	Wound-responsive gene 3 (WR3). Encodes a high-affinity nitrate transporter. Up-regulated by nitrate. Involved in jasmonic acid-independent wound signal transduction.	WOUND-RESPONSIVE 3 (WR3); FUNCTIONS IN: nitrate transmembrane transporter activity; INVOLVED IN: nitrate transport, response to nitrate, response to wounding; LOCATED IN: plasma membrane; EXPRESSED IN: 20 plant structures; EXPRESSED DURING: 10 growth stages; CONTAINS InterPro DOMAIN/s: Transporter, high affinity nitrate, Nar2 (InterPro:IPR016605); BEST Arabidopsis thaliana protein match is: Calci…	PF16974	PTHR34806,PTHR34806:SF1	-	-	-	-	-	-	GO:0005215	transporter activity	-	-	-	-	-	-	-	-	-
Potri.015G085300	1	1	['K39']	["5'"]	276	6.27327	-	-	-	Potri.015G085300	PF02657,PF02445	PTHR30573,PTHR30573:SF3	-	2.5.1.72	K03517	GO:0051539,GO:0009435,GO:0008987	-	AT5G50210	OLD5	quinolinate synthase	quinolinate synthase	Encodes an Fe-S binding protein with quinolinate synthase (QS) activity and cysteine desulfurase activator activity. The QS activity was demonstrated by functional complementation of corresponding E. coli mutants and complementation of embryo-lethal phenotypes of the QS homozygous null allele in Arabidopsis. The SufE domain of the protein also stimulates the cysteine desulfurase activity of CpNif…	quinolinate synthase (QS); CONTAINS InterPro DOMAIN/s: Fe-S metabolism associated SufE (InterPro:IPR003808), Quinolinate synthetase A (InterPro:IPR003473); BEST Arabidopsis thaliana protein match is: sulfur E2 (TAIR:AT1G67810.1); Has 1807 Blast hits to 1807 proteins in 277 species: Archae - 0; Bacteria - 0; Metazoa - 736; Fungi - 347; Plants - 385; Viruses - 0; Other Eukaryotes - 339 (source: NCB…	PF02657,PF02445	PTHR30573,PTHR30573:SF3	-	2.5.1.72	K03517	GO:0051539,GO:0009435,GO:0008987	-	-	-	-	-	-	-	-	-	-	-	-	-
Potri.015G085200	1	1	['K39']	["3'"]	2188	6.27327	-	-	-	-	-	-	-	-	-	-	-	-	-	-	-	-	-	-	-	-	-	-	-	-	-	-	-	-	-	-	-	-	-	-	-	-
Potri.007G089000	1	1	['K39']	["3'"]	1164	6.24413	yes	500	['photosynthesis', 'photosynthesis, light harvesting', 'photosynthesis, light reaction', 'generation of precursor metabolites and energy', 'peptide metabolic process', 'translation', 'cellular amide metabolic process', 'peptide biosynthetic process', 'amide biosynthetic process', 'organonitrogen compound biosynthetic process', 'cellular macromolecule biosynthetic process', 'photosystem II assembl…	Potri.007G089000	PF01658,PF07994	PTHR11510,PTHR11510:SF6	-	5.5.1.4	K01858	GO:0008654,GO:0006021,GO:0004512	-	AT2G22240	ATIPS2	myo-inositol-1-phosphate synthase 2	myo-inositol-1-phosphate synthase 2	** Referred to as MIPS1 in Mitsuhashi et al 2008. Myo-inositol-1-phosphate synthase isoform 2. Expressed in leaf, root and silique. Immunolocalization experiments with an antibody recognizing MIPS1, MIPS2, and MIPS3 showed endosperm localization.	myo-inositol-1-phosphate synthase 2 (MIPS2); CONTAINS InterPro DOMAIN/s: Myo-inositol-1-phosphate synthase (InterPro:IPR002587), Myo-inositol-1-phosphate synthase, GAPDH-like (InterPro:IPR013021), NAD(P)-binding domain (InterPro:IPR016040); BEST Arabidopsis thaliana protein match is: myo-inositol-1-phosphate synthase 1 (TAIR:AT4G39800.1); Has 1859 Blast hits to 1855 proteins in 512 species: Archa…	PF01658,PF07994	PTHR11510,PTHR11510:SF6	-	5.5.1.4	K01858	GO:0008654,GO:0006021,GO:0004512	-	-	-	-	-	-	-	-	-	-	-	-	-
Potri.002G186600	3	1	['K39']	["3'"]	2515	6.21112	yes	500	['response to oxidative stress', 'response to stress']	Potri.002G186600	PF03106	PTHR31429,PTHR31429:SF6	-	-	-	GO:0043565,GO:0006355,GO:0003700	WRKY	AT4G01720	AtWRKY47	WRKY family transcription factor	WRKY family transcription factor	member of WRKY Transcription Factor; Group II-b	WRKY47; CONTAINS InterPro DOMAIN/s: DNA-binding WRKY (InterPro:IPR003657); BEST Arabidopsis thaliana protein match is: WRKY family transcription factor (TAIR:AT4G04450.1); Has 3605 Blast hits to 3148 proteins in 215 species: Archae - 2; Bacteria - 4; Metazoa - 47; Fungi - 10; Plants - 3482; Viruses - 0; Other Eukaryotes - 60 (source: NCBI BLink).	PF03106	PTHR31429,PTHR31429:SF6	-	-	-	GO:0043565,GO:0006355,GO:0003700	-	-	-	-	-	-	-	-	-	-	-	-	-
Potri.011G062500	1	1	['K39']	["5'"]	8287	6.15428	-	-	-	Potri.011G062500	PF05918	PTHR12758,PTHR12758:SF19	-	-	-	-	-	AT2G34040	-	Apoptosis inhibitory protein 5 (API5)	Apoptosis inhibitory protein 5 (API5)	-	Apoptosis inhibitory protein 5 (API5); FUNCTIONS IN: binding; INVOLVED IN: anti-apoptosis; LOCATED IN: cellular_component unknown; EXPRESSED IN: 22 plant structures; EXPRESSED DURING: 13 growth stages; CONTAINS InterPro DOMAIN/s: Apoptosis inhibitory 5 (InterPro:IPR008383), Armadillo-type fold (InterPro:IPR016024); BEST Arabidopsis thaliana protein match is: Apoptosis inhibitory protein 5 (API5) …	PF05918	PTHR12758,PTHR12758:SF19	-	-	-	-	-	-	-	-	-	-	-	-	-	-	-	-	-
Potri.011G062400	1	1	['K39']	["5'"]	1033	6.15428	-	-	-	-	-	-	-	-	-	-	-	-	-	-	-	-	-	-	-	-	-	-	-	-	-	-	-	-	-	-	-	-	-	-	-	-
Potri.005G086700	2	2	['K39', 'Ni60']	["5'", "3'"]	779	6.17653	yes	500	['autophagosome assembly', 'macroautophagy', 'autophagosome organization', 'organelle assembly', 'vacuole organization', 'microtubule-based process', 'cellular component assembly', 'autophagy', 'process utilizing autophagic mechanism']	Potri.005G086700	PF03151	PTHR11132,PTHR11132:SF73	KOG1441	-	-	-	-	AT4G39390	ATNST-KT1	nucleotide sugar transporter-KT 1	nucleotide sugar transporter-KT 1	Encodes a golgi localized nucleotide sugar transporter.	nucleotide sugar transporter-KT 1 (NST-K1); FUNCTIONS IN: nucleotide-sugar transmembrane transporter activity; INVOLVED IN: nucleotide-sugar transport; LOCATED IN: Golgi membrane; EXPRESSED IN: 25 plant structures; EXPRESSED DURING: 13 growth stages; CONTAINS InterPro DOMAIN/s: Protein of unknown function DUF250 (InterPro:IPR004853); BEST Arabidopsis thaliana protein match is: Nucleotide-sugar tr…	PF03151	PTHR11132,PTHR11132:SF73	KOG1441	-	-	-	-	-	GO:0005215	transporter activity	-	picked by multiple phenotypes	-	-	-	-	-	-	-
Potri.005G086900	1	1	['K39']	["5'"]	9894	6.10237	-	-	-	Potri.005G086900	PF00069	PTHR24056,PTHR24056:SF193	KOG0600	2.7.11.22,2.7.11.23	-	GO:0006468,GO:0005524,GO:0004672	-	AT1G53050	-	Protein kinase superfamily protein	Protein kinase superfamily protein	-	Protein kinase superfamily protein; FUNCTIONS IN: protein serine/threonine kinase activity, protein kinase activity, kinase activity, ATP binding; INVOLVED IN: protein amino acid phosphorylation, N-terminal protein myristoylation; LOCATED IN: plasma membrane; EXPRESSED IN: 24 plant structures; EXPRESSED DURING: 13 growth stages; CONTAINS InterPro DOMAIN/s: Protein kinase, ATP binding site (InterP…	PF00069	PTHR24056,PTHR24056:SF232	-	2.7.11.22,2.7.11.23	-	GO:0006468,GO:0005524,GO:0004672	-	-	-	-	-	-	-	-	-	-	-	-	-
Potri.005G086800	1	1	['K39']	["5'"]	4417	6.10237	-	-	-	Potri.005G086800	-	PTHR21677	-	-	-	-	-	AT4G39380	-	-	-	-	BEST Arabidopsis thaliana protein match is: TSL-kinase interacting protein 1 (TAIR:AT2G36960.3); Has 80 Blast hits to 74 proteins in 15 species: Archae - 0; Bacteria - 0; Metazoa - 0; Fungi - 0; Plants - 78; Viruses - 0; Other Eukaryotes - 2 (source: NCBI BLink).	-	PTHR21677	-	-	-	-	-	-	-	-	-	-	-	-	-	-	-	-	-
Potri.010G075300	2	2	['K39', 'Al27']	["5'", "3'"]	1374	6.77469	-	-	-	Potri.010G075300	PF00280	PTHR33091,PTHR33091:SF14	-	-	-	GO:0009611,GO:0004867	-	AT5G43580	-	Serine protease inhibitor, potato inhibitor I-type family protein	Serine protease inhibitor, potato inhibitor I-type family protein	Predicted to encode a PR (pathogenesis-related) peptide that belongs to the PR-6 proteinase inhibitor family. Functions in resistance to necrotrophic fungi and insect herbivory. Six putative PR-6-type protein encoding genes are found in Arabidopsis: At2g38900, At2g38870, At5g43570, At5g43580, At3g50020 and At3g46860.	Serine protease inhibitor, potato inhibitor I-type family protein; FUNCTIONS IN: serine-type endopeptidase inhibitor activity; INVOLVED IN: response to wounding, defense response; LOCATED IN: cellular_component unknown; EXPRESSED IN: shoot apex, hypocotyl, root, leaf; CONTAINS InterPro DOMAIN/s: Proteinase inhibitor I13, potato inhibitor I (InterPro:IPR000864); BEST Arabidopsis thaliana protein m…	PF00280	PTHR33091,PTHR33091:SF13	-	-	-	GO:0009611,GO:0004867	-	-	-	-	-	picked by multiple phenotypes	-	-	-	-	-	-	-
Potri.010G075200	2	2	['K39', 'Al27']	["3'"]	252	6.77469	yes	500	['response to oxidative stress', 'cell recognition', 'pollination', 'pollen-pistil interaction', 'multi-multicellular organism process', 'recognition of pollen']	Potri.010G075200	PF00280	PTHR33091,PTHR33091:SF14	-	-	-	GO:0009611,GO:0004867	-	AT5G43580	-	Serine protease inhibitor, potato inhibitor I-type family protein	Serine protease inhibitor, potato inhibitor I-type family protein	Predicted to encode a PR (pathogenesis-related) peptide that belongs to the PR-6 proteinase inhibitor family. Functions in resistance to necrotrophic fungi and insect herbivory. Six putative PR-6-type protein encoding genes are found in Arabidopsis: At2g38900, At2g38870, At5g43570, At5g43580, At3g50020 and At3g46860.	Serine protease inhibitor, potato inhibitor I-type family protein; FUNCTIONS IN: serine-type endopeptidase inhibitor activity; INVOLVED IN: response to wounding, defense response; LOCATED IN: cellular_component unknown; EXPRESSED IN: shoot apex, hypocotyl, root, leaf; CONTAINS InterPro DOMAIN/s: Proteinase inhibitor I13, potato inhibitor I (InterPro:IPR000864); BEST Arabidopsis thaliana protein m…	PF00280	PTHR33091,PTHR33091:SF13	-	-	-	GO:0009611,GO:0004867	-	-	-	-	-	picked by multiple phenotypes	-	-	-	-	-	-	-
Potri.009G104800	1	1	['Al27']	["5'"]	8058	8.91364	-	-	-	Potri.009G104800	PF05617	PTHR31207,PTHR31207:SF18	-	-	-	-	-	AT2G04037	-	Protein of unknown function (DUF784)	Protein of unknown function (DUF784)	-	Protein of unknown function (DUF784); FUNCTIONS IN: molecular_function unknown; INVOLVED IN: biological_process unknown; LOCATED IN: endomembrane system; CONTAINS InterPro DOMAIN/s: Protein of unknown function DUF784, Arabidopsis thaliana (InterPro:IPR008502); BEST Arabidopsis thaliana protein match is: Protein of unknown function (DUF784) (TAIR:AT2G04041.1); Has 30201 Blast hits to 17322 protein…	PF05617	PTHR31207,PTHR31207:SF19	-	-	-	-	-	-	-	-	-	-	-	-	-	-	-	-	-
Potri.009G104600	1	1	['Al27']	["5'"]	3219	8.91364	yes	500	['photosynthesis', 'organonitrogen compound biosynthetic process', 'translation', 'peptide biosynthetic process', 'amide biosynthetic process', 'peptide metabolic process', 'cellular amide metabolic process', 'cellular macromolecule biosynthetic process', 'tetrapyrrole biosynthetic process', 'tetrapyrrole metabolic process', 'cellular response to environmental stimulus', 'cellular response to hig…	Potri.009G104600	PF07859	PTHR23024,PTHR23024:SF228	KOG1515	4.2.1.105,3.1.1.1	-	GO:0016787,GO:0008152	-	AT1G19190	-	alpha/beta-Hydrolases superfamily protein	alpha/beta-Hydrolases superfamily protein	-	alpha/beta-Hydrolases superfamily protein; FUNCTIONS IN: hydrolase activity; INVOLVED IN: metabolic process; LOCATED IN: cellular_component unknown; EXPRESSED IN: inflorescence meristem, root, flower; EXPRESSED DURING: petal differentiation and expansion stage; CONTAINS InterPro DOMAIN/s: Lipase, GDXG, active site (InterPro:IPR002168), Alpha/beta hydrolase fold-3 (InterPro:IPR013094); BEST Arabid…	PF00135	PTHR23024,PTHR23024:SF186	KOG1515	3.1.1.1	-	-	-	-	-	-	-	-	-	-	-	-	-	-	-
Potri.009G104500	1	1	['Al27']	["5'"]	1004	8.91364	yes	500	['transport', 'establishment of localization', 'localization', 'dicarboxylic acid transport', 'C4-dicarboxylate transport', 'malate transport']	Potri.009G104500	-	-	-	-	-	-	-	AT2G36295	-	-	-	-	unknown protein; Has 35333 Blast hits to 34131 proteins in 2444 species: Archae - 798; Bacteria - 22429; Metazoa - 974; Fungi - 991; Plants - 531; Viruses - 0; Other Eukaryotes - 9610 (source: NCBI BLink).	-	-	-	-	-	-	-	-	-	-	coexpressed genes enriched in transport-related GO-BP terms	-	-	-	-	-	-	-	-
Potri.009G104400	1	1	['Al27']	["3'"]	2738	8.91364	-	-	-	Potri.009G104400	PF00135	PTHR23024,PTHR23024:SF196	KOG1515	3.1.1.1	-	-	-	AT2G03550	-	alpha/beta-Hydrolases superfamily protein	alpha/beta-Hydrolases superfamily protein	-	alpha/beta-Hydrolases superfamily protein; FUNCTIONS IN: hydrolase activity; INVOLVED IN: metabolic process; LOCATED IN: cellular_component unknown; EXPRESSED IN: 21 plant structures; EXPRESSED DURING: 13 growth stages; CONTAINS InterPro DOMAIN/s: Alpha/beta hydrolase fold-3 (InterPro:IPR013094); BEST Arabidopsis thaliana protein match is: carboxyesterase 13 (TAIR:AT3G48700.1); Has 9970 Blast hit…	PF00135	PTHR23024,PTHR23024:SF157	KOG1515	3.1.1.1	-	-	-	-	-	-	-	-	-	-	-	-	-	-	-
Potri.009G104300	1	1	['Al27']	["3'"]	5606	8.91364	-	-	-	Potri.009G104300	PF00135	PTHR23024,PTHR23024:SF157	KOG1515	3.1.1.1	-	-	-	AT3G48700	ATCXE13	carboxyesterase 13	carboxyesterase 13	-	carboxyesterase 13 (CXE13); FUNCTIONS IN: hydrolase activity; INVOLVED IN: metabolic process; LOCATED IN: cellular_component unknown; EXPRESSED IN: 6 plant structures; EXPRESSED DURING: F mature embryo stage, petal differentiation and expansion stage, E expanded cotyledon stage, D bilateral stage; CONTAINS InterPro DOMAIN/s: Lipase, GDXG, active site (InterPro:IPR002168), Alpha/beta hydrolase fol…	PF00135	PTHR23024,PTHR23024:SF157	KOG1515	3.1.1.1	-	-	-	-	-	-	-	-	-	-	-	-	-	-	-
Potri.009G104700	1	1	['Al27']	["5'"]	5382	8.91364	yes	500	['transport', 'establishment of localization', 'localization', 'cation transport', 'ion transport', 'transmembrane transport']	Potri.009G104700	PF12695	PTHR23024,PTHR23024:SF228	KOG1515	4.2.1.105,3.1.1.1	-	-	-	AT1G47480	-	alpha/beta-Hydrolases superfamily protein	alpha/beta-Hydrolases superfamily protein	-	alpha/beta-Hydrolases superfamily protein; FUNCTIONS IN: hydrolase activity; INVOLVED IN: metabolic process; LOCATED IN: cellular_component unknown; EXPRESSED IN: stem, hypocotyl, root, flower; EXPRESSED DURING: petal differentiation and expansion stage; CONTAINS InterPro DOMAIN/s: Lipase, GDXG, active site (InterPro:IPR002168), Alpha/beta hydrolase fold-3 (InterPro:IPR013094); BEST Arabidopsis t…	PF00135	PTHR23024,PTHR23024:SF131	KOG1515	3.1.1.1	-	-	-	-	-	-	coexpressed genes enriched in transport-related GO-BP terms	-	-	-	-	-	-	-	-
Potri.005G256800	1	1	['Al27']	["3'"]	5909	8.85387	-	-	-	Potri.005G256800	-	-	-	-	-	-	-	-	-	-	-	-	-	-	-	-	-	-	-	-	-	-	-	-	-	-	-	-	-	-	-	-
Potri.005G256900	1	1	['Al27']	["3'"]	1974	8.85387	-	-	-	Potri.005G256900	-	-	-	-	-	-	-	-	-	-	-	-	-	-	-	-	-	-	-	-	-	-	-	-	-	-	-	-	-	-	-	-
Potri.005G257000	1	1	['Al27']	["5'"]	6074	8.85387	yes	500	['intracellular transport', 'establishment of localization in cell', 'intracellular protein transport', 'protein transport', 'cellular protein localization', 'cellular macromolecule localization', 'cellular localization', 'establishment of protein localization', 'protein localization', 'organic substance transport', 'nitrogen compound transport', 'macromolecule localization', 'protein import into…	Potri.005G257000	PF00368	PTHR10572,PTHR10572:SF9	-	1.1.1.34	K00021	GO:0055114,GO:0050662,GO:0015936,GO:0004420	-	AT1G76490	HMG1	hydroxy methylglutaryl CoA reductase 1	hydroxy methylglutaryl CoA reductase 1	Encodes a 3-hydroxy-3-methylglutaryl coenzyme A reductase, which is involved in melavonate biosynthesis and performs the first committed step in isoprenoid biosynthesis. Expression is activated in dark in leaf tissue but not controlled by light in the root (confine	hydroxy methylglutaryl CoA reductase 1 (HMG1); CONTAINS InterPro DOMAIN/s: Hydroxymethylglutaryl-CoA reductase, class I, catalytic (InterPro:IPR004554), Hydroxymethylglutaryl-CoA reductase, class I/II, substrate-binding (InterPro:IPR009029), Hydroxymethylglutaryl-CoA reductase, class I/II, NAD/NADP-binding (InterPro:IPR009023), Hydroxymethylglutaryl-CoA reductase, class I/II, catalytic (InterPro:…	PF00368	PTHR10572,PTHR10572:SF9	-	1.1.1.34	K00021	GO:0055114,GO:0050662,GO:0015936,GO:0004420	-	-	-	-	coexpressed genes enriched in transport-related GO-BP terms	-	-	-	-	-	-	-	-
Potri.005G256700	1	1	['Al27']	["3'"]	8750	8.85387	-	-	-	Potri.005G256700	PF00076	PTHR24012,PTHR24012:SF421	KOG0149	-	-	GO:0003676	-	AT1G76460	-	RNA-binding (RRM/RBD/RNP motifs) family protein	RNA-binding (RRM/RBD/RNP motifs) family protein	-	RNA-binding (RRM/RBD/RNP motifs) family protein; FUNCTIONS IN: RNA binding, nucleotide binding, nucleic acid binding; INVOLVED IN: biological_process unknown; LOCATED IN: cellular_component unknown; EXPRESSED IN: 23 plant structures; EXPRESSED DURING: 13 growth stages; CONTAINS InterPro DOMAIN/s: RNA recognition motif, RNP-1 (InterPro:IPR000504), Nucleotide-binding, alpha-beta plait (InterPro:IPR…	PF00076	PTHR24012,PTHR24012:SF421	KOG0149	-	-	GO:0003676	-	-	-	-	-	-	-	-	-	-	-	-	-
Potri.007G048800	1	1	['Al27']	["3'"]	4798	8.69037	yes	500	['carboxylic acid metabolic process', 'oxoacid metabolic process', 'organic acid metabolic process']	Potri.007G048800	PF00560,PF08263,PF07714	PTHR27008,PTHR27008:SF35	KOG1187	2.7.11.1	-	GO:0005515,GO:0006468,GO:0004672	-	AT4G37250	-	Leucine-rich repeat protein kinase family protein	Leucine-rich repeat protein kinase family protein	-	Leucine-rich repeat protein kinase family protein; FUNCTIONS IN: protein serine/threonine kinase activity, kinase activity, ATP binding; INVOLVED IN: transmembrane receptor protein tyrosine kinase signaling pathway, protein amino acid phosphorylation; LOCATED IN: endomembrane system; EXPRESSED IN: 22 plant structures; EXPRESSED DURING: 13 growth stages; CONTAINS InterPro DOMAIN/s: Protein kinase,…	PF00560,PF08263,PF00069	PTHR27008,PTHR27008:SF35	KOG1187	2.7.11.1	-	GO:0005515,GO:0006468,GO:0005524,GO:0004672	-	-	-	-	-	-	-	-	-	-	-	-	-
Potri.013G040600	1	1	['Al27']	["5'"]	1216	8.67985	-	-	-	Potri.013G040600	PF16363	PTHR10366,PTHR10366:SF327	KOG1429	5.1.3.18	K10046	-	-	AT5G28840	GME	GDP-D-mannose 3',5'-epimerase	GDP-D-mannose 3',5'-epimerase	Encodes a protein with GDP-D-mannose 3',5'-epimerase activity. The enzyme is involved in ascorbate biosynthesis. It catalyzes the conversion of GDP-D-mannose to GDP-L-galactose.	GDP-D-mannose 3',5'-epimerase (GME); CONTAINS InterPro DOMAIN/s: NAD-dependent epimerase/dehydratase (InterPro:IPR001509), NAD(P)-binding domain (InterPro:IPR016040); BEST Arabidopsis thaliana protein match is: NAD(P)-binding Rossmann-fold superfamily protein (TAIR:AT3G62830.2).	PF16363	PTHR10366,PTHR10366:SF327	-	5.1.3.18	K10046	-	-	-	-	-	-	-	-	-	-	-	-	-	-
Potri.013G040500	1	1	['Al27']	["3'"]	38	8.67985	-	-	-	Potri.013G040500	-	PTHR34574,PTHR34574:SF1	-	-	-	-	-	AT5G28830	-	calcium-binding EF hand family protein	calcium-binding EF hand family protein	-	calcium-binding EF hand family protein; FUNCTIONS IN: calcium ion binding; INVOLVED IN: biological_process unknown; LOCATED IN: cellular_component unknown; CONTAINS InterPro DOMAIN/s: Calcium-binding EF-hand (InterPro:IPR002048); BEST Arabidopsis thaliana protein match is: Calcium-binding EF-hand family protein (TAIR:AT4G38810.2); Has 259 Blast hits to 210 proteins in 27 species: Archae - 0; Bact…	-	PTHR34574,PTHR34574:SF1	-	-	-	-	-	-	-	-	-	-	-	-	-	-	-	-	-
Potri.013G040400	1	1	['Al27']	["3'"]	4814	8.67985	yes	216	['response to auxin', 'response to endogenous stimulus', 'response to hormone', 'response to organic substance', 'response to chemical']	Potri.013G040400	PF00909	PTHR11730,PTHR11730:SF47	-	-	K03320	GO:0016020,GO:0015696,GO:0008519,GO:0072488	-	AT2G38290	AMT2	ammonium transporter 2	ammonium transporter 2	encodes a high-affinity ammonium transporter, which is expressed in shoot and root. Expression in root and shoot is under nitrogen and carbon dioxide regulation, respectively.	ammonium transporter 2 (AMT2); FUNCTIONS IN: ammonium transmembrane transporter activity, high affinity secondary active ammonium transmembrane transporter activity; INVOLVED IN: ammonium transport, response to nematode, cellular response to nitrogen starvation; LOCATED IN: plasma membrane; EXPRESSED IN: 24 plant structures; EXPRESSED DURING: 13 growth stages; CONTAINS InterPro DOMAIN/s: Ammonium…	PF00909	PTHR11730,PTHR11730:SF38	KOG0682	-	K03320	GO:0016020,GO:0015696,GO:0008519,GO:0072488	-	-	GO:0005215	transporter activity	-	-	-	-	-	-	-	-	-
Potri.013G040300	1	1	['Al27']	["3'"]	9615	8.67985	-	-	-	Potri.013G040300	PF13499	PTHR23050,PTHR23050:SF177	KOG0027	-	-	-	-	AT3G22930	CML11	calmodulin-like 11	calmodulin-like 11	Encodes a calmodulin-like protein.	calmodulin-like 11 (CML11); FUNCTIONS IN: calcium ion binding; INVOLVED IN: biological_process unknown; EXPRESSED IN: 7 plant structures; EXPRESSED DURING: LP.06 six leaves visible, LP.04 four leaves visible, LP.10 ten leaves visible, LP.08 eight leaves visible, LP.12 twelve leaves visible; CONTAINS InterPro DOMAIN/s: EF-Hand 1, calcium-binding site (InterPro:IPR018247), EF-HAND 2 (InterPro:IPR01…	PF13499	PTHR23050	KOG0027	-	K13448	-	-	-	-	-	-	-	-	-	-	-	-	-	-
Potri.006G131400	4	1	['Al27']	["3'"]	2856	8.5391	-	-	-	Potri.006G131400	-	PTHR34224,PTHR34224:SF4	-	-	-	-	-	AT2G37080	RIP3	ROP interactive partner 3	ROP interactive partner 3	Encodes RIP2 (ROP interactive partner 2), a putative Rho protein effector, interacting specifically with the active form of ROPs (Rho proteins of plants).	ROP interactive partner 3 (RIP3); LOCATED IN: chloroplast; EXPRESSED IN: 21 plant structures; EXPRESSED DURING: 12 growth stages; BEST Arabidopsis thaliana protein match is: ROP interactive partner 4 (TAIR:AT3G53350.1); Has 147635 Blast hits to 77239 proteins in 3391 species: Archae - 1987; Bacteria - 30902; Metazoa - 62424; Fungi - 12574; Plants - 8109; Viruses - 683; Other Eukaryotes - 30956 (s…	-	PTHR34224,PTHR34224:SF4	-	-	-	-	-	-	-	-	-	-	-	-	-	-	-	-	-
Potri.006G131600	3	1	['Al27']	["5'"]	692	8.5391	-	-	-	Potri.006G131600	-	-	-	-	-	-	-	-	-	-	-	-	-	-	-	-	-	-	-	-	-	-	-	-	-	-	-	-	-	-	-	-
Potri.006G131500	6	1	['Al27']	["5'", 'in gene', "3'"]	0	8.5391	yes	194	['peptide metabolic process', 'cellular amide metabolic process', 'translation', 'peptide biosynthetic process', 'amide biosynthetic process', 'cellular macromolecule biosynthetic process', 'organonitrogen compound biosynthetic process', 'cellular nitrogen compound biosynthetic process', 'gene expression', 'cellular nitrogen compound metabolic process', 'organic substance biosynthetic process', '…	Potri.006G131500	PF00164	PTHR11652,PTHR11652:SF16	KOG1749	-	K02973	GO:0006412,GO:0005840,GO:0005622,GO:0003735	-	AT5G02960	-	Ribosomal protein S12/S23 family protein	Ribosomal protein S12/S23 family protein	-	Ribosomal protein S12/S23 family protein; FUNCTIONS IN: structural constituent of ribosome; INVOLVED IN: translation; LOCATED IN: cytosolic small ribosomal subunit, cytosolic ribosome, ribosome; EXPRESSED IN: guard cell, leaf; CONTAINS InterPro DOMAIN/s: Ribosomal protein S23, eukaryotic/archaeal (InterPro:IPR005680), Ribosomal protein S12/S23 (InterPro:IPR006032), Nucleic acid-binding, OB-fold-l…	PF00164	PTHR11652,PTHR11652:SF16	KOG1749	-	K02973	GO:0006412,GO:0005840,GO:0005622,GO:0003735	-	-	-	-	-	-	-	-	-	-	-	-	-
Potri.001G024100	1	1	['Al27']	["5'"]	5334	8.4908	-	-	-	Potri.001G024100	PF07839	PTHR33923,PTHR33923:SF2	-	2.7.11.17	-	GO:0005516	-	AT2G38800	-	Plant calmodulin-binding protein-related	Plant calmodulin-binding protein-related	-	Plant calmodulin-binding protein-related; CONTAINS InterPro DOMAIN/s: Calmodulin-binding protein, plant (InterPro:IPR012417); BEST Arabidopsis thaliana protein match is: Plant calmodulin-binding protein-related (TAIR:AT3G54570.1); Has 4321 Blast hits to 2381 proteins in 392 species: Archae - 26; Bacteria - 2334; Metazoa - 540; Fungi - 255; Plants - 198; Viruses - 28; Other Eukaryotes - 940 (sourc…	PF07839	PTHR33923,PTHR33923:SF2	-	2.7.11.17	-	GO:0005516	-	-	-	-	-	-	-	-	-	-	-	-	-
Potri.001G023900	1	1	['Al27']	['in gene']	0	8.4908	-	-	-	Potri.001G023900	PF14416,PF13839	PTHR32285,PTHR32285:SF36	-	-	-	-	-	AT1G29050	TBL38	TRICHOME BIREFRINGENCE-LIKE 38	TRICHOME BIREFRINGENCE-LIKE 38	Encodes a member of the TBL (TRICHOME BIREFRINGENCE-LIKE) gene family containing a plant-specific DUF231 (domain of unknown function) domain. TBL gene family has 46 members, two of which (TBR/AT5G06700 and TBL3/AT5G01360) have been shown to be involved in the synthesis and deposition of secondary wall cellulose, presumably by influencing the esterification state of pectic polymers. A nomenclature…	TRICHOME BIREFRINGENCE-LIKE 38 (TBL38); INVOLVED IN: biological_process unknown; LOCATED IN: endomembrane system; EXPRESSED IN: 22 plant structures; EXPRESSED DURING: 12 growth stages; CONTAINS InterPro DOMAIN/s: Protein of unknown function DUF231, plant (InterPro:IPR004253); BEST Arabidopsis thaliana protein match is: TRICHOME BIREFRINGENCE-LIKE 37 (TAIR:AT2G34070.1); Has 1347 Blast hits to 1329…	PF14416,PF13839	PTHR32285,PTHR32285:SF15	-	-	-	-	['inorganic ion homeostasis']	['GO:0098771']	-	-	-	-	-	-	-	-	-	-	-
Potri.001G023800	1	1	['Al27']	["3'"]	3309	8.4908	-	-	-	Potri.001G023800	PF03018	PTHR21495,PTHR21495:SF75	-	-	-	-	-	AT3G13650	-	Disease resistance-responsive (dirigent-like protein) family protein	Disease resistance-responsive (dirigent-like protein) family protein	-	Disease resistance-responsive (dirigent-like protein) family protein; FUNCTIONS IN: molecular_function unknown; INVOLVED IN: lignan biosynthetic process, defense response; LOCATED IN: endomembrane system; EXPRESSED IN: 20 plant structures; EXPRESSED DURING: 11 growth stages; CONTAINS InterPro DOMAIN/s: Plant disease resistance response protein (InterPro:IPR004265); BEST Arabidopsis thaliana prote…	PF03018	PTHR21495,PTHR21495:SF59	-	-	-	-	-	-	-	-	-	-	-	-	-	-	-	-	-
Potri.001G024000	1	1	['Al27']	["5'"]	2947	8.4908	-	-	-	Potri.001G024000	PF09811	PTHR18829,PTHR18829:SF0	KOG4774	-	-	-	-	AT1G34570	-	Essential protein Yae1, N-terminal	Essential protein Yae1, N-terminal	-	Essential protein Yae1, N-terminal; CONTAINS InterPro DOMAIN/s: Essential protein Yae1, N-terminal (InterPro:IPR019191); BEST Arabidopsis thaliana protein match is: Essential protein Yae1, N-terminal (TAIR:AT3G15750.1); Has 136 Blast hits to 136 proteins in 50 species: Archae - 0; Bacteria - 0; Metazoa - 55; Fungi - 17; Plants - 55; Viruses - 0; Other Eukaryotes - 9 (source: NCBI BLink).	PF09811	PTHR18829,PTHR18829:SF0	KOG4774	-	-	-	-	-	-	-	-	-	-	-	-	-	-	-	-
Potri.001G023700	1	1	['Al27']	["3'"]	9421	8.4908	yes	479	['developmental process', 'anatomical structure morphogenesis', 'shoot system morphogenesis', 'anatomical structure formation involved in morphogenesis', 'plant organ formation', 'movement of cell or subcellular component', 'microtubule-based movement', 'shoot system development', 'system development']	Potri.001G023700	PF03018	PTHR21495,PTHR21495:SF59	-	-	-	-	-	AT1G65870	-	Disease resistance-responsive (dirigent-like protein) family protein	Disease resistance-responsive (dirigent-like protein) family protein	-	Disease resistance-responsive (dirigent-like protein) family protein; FUNCTIONS IN: molecular_function unknown; INVOLVED IN: lignan biosynthetic process, defense response; LOCATED IN: cell wall; EXPRESSED IN: 13 plant structures; EXPRESSED DURING: 9 growth stages; CONTAINS InterPro DOMAIN/s: Plant disease resistance response protein (InterPro:IPR004265); BEST Arabidopsis thaliana protein match is…	PF03018	PTHR21495,PTHR21495:SF71	-	-	-	-	-	-	-	-	-	-	-	-	-	-	-	-	-
Potri.008G119300	1	1	['Al27']	["3'"]	8314	8.44855	yes	500	['autophagosome assembly', 'macroautophagy', 'autophagosome organization']	Potri.008G119300	-	-	-	-	-	-	-	AT1G68585	-	-	-	-	unknown protein; Has 23 Blast hits to 23 proteins in 6 species: Archae - 0; Bacteria - 0; Metazoa - 0; Fungi - 0; Plants - 23; Viruses - 0; Other Eukaryotes - 0 (source: NCBI BLink).	-	-	-	-	-	-	-	-	-	-	-	-	-	-	-	-	-	-	-
Potri.008G119400	1	1	['Al27']	["3'"]	2736	8.44855	-	-	-	Potri.008G119400	PF01426,PF05641	PTHR31917,PTHR31917:SF9	-	-	-	GO:0003682	-	AT1G68580	-	agenet domain-containing protein / bromo-adjacent homology (BAH) domain-containing protein	agenet domain-containing protein / bromo-adjacent homology (BAH) domain-containing protein	-	agenet domain-containing protein / bromo-adjacent homology (BAH) domain-containing protein; FUNCTIONS IN: RNA binding, DNA binding; INVOLVED IN: biological_process unknown; LOCATED IN: cellular_component unknown; EXPRESSED IN: 24 plant structures; EXPRESSED DURING: 15 growth stages; CONTAINS InterPro DOMAIN/s: Tudor-like, plant (InterPro:IPR014002), Agenet (InterPro:IPR008395), Bromo adjacent hom…	PF01426,PF05641	PTHR31917,PTHR31917:SF9	-	2.1.1.37	-	GO:0003682	-	-	-	-	-	-	-	-	-	-	-	-	-
Potri.008G119500	1	1	['Al27']	["5'"]	2024	8.44855	-	-	-	Potri.008G119500	PF02817,PF00364,PF00198	PTHR23151,PTHR23151:SF61	KOG0557	2.3.1.12	K00627	GO:0016746,GO:0008152	-	AT3G25860	LTA2	2-oxoacid dehydrogenases acyltransferase family protein	2-oxoacid dehydrogenases acyltransferase family protein	Nuclear encoded dihydrolipoamide S-acetyltransferase (LTA2) that encodes teh Pyruvate Decarboxylase E2 subunit. Mutant has embryo defect.	LTA2; FUNCTIONS IN: dihydrolipoyllysine-residue acetyltransferase activity; INVOLVED IN: metabolic process, acetyl-CoA biosynthetic process from pyruvate; LOCATED IN: cytosolic ribosome, chloroplast stroma, chloroplast, membrane, chloroplast envelope; EXPRESSED IN: 24 plant structures; EXPRESSED DURING: 15 growth stages; CONTAINS InterPro DOMAIN/s: 2-oxo acid dehydrogenase, lipoyl-binding site (I…	PF02817,PF00364,PF00198	PTHR23151,PTHR23151:SF61	KOG0557	2.3.1.12	K00627	GO:0016746,GO:0008152	-	-	-	-	-	-	-	-	-	-	-	-	-
Potri.008G119600	1	1	['Al27']	["5'"]	5701	8.44855	yes	500	['protein ubiquitination', 'cellular protein modification process', 'protein modification process', 'protein modification by small protein conjugation', 'macromolecule modification', 'protein modification by small protein conjugation or removal']	Potri.008G119600	PF08718	PTHR10219,PTHR10219:SF28	KOG4189	-	-	GO:0051861,GO:0046836,GO:0017089,GO:0005737	-	AT4G39670	-	Glycolipid transfer protein (GLTP) family protein	Glycolipid transfer protein (GLTP) family protein	-	Glycolipid transfer protein (GLTP) family protein; FUNCTIONS IN: glycolipid transporter activity, glycolipid binding; INVOLVED IN: glycolipid transport; LOCATED IN: cytoplasm; EXPRESSED IN: 16 plant structures; EXPRESSED DURING: 10 growth stages; CONTAINS InterPro DOMAIN/s: Glycolipid transfer protein, GLTP (InterPro:IPR014830); BEST Arabidopsis thaliana protein match is: Glycolipid transfer prot…	PF08718	PTHR10219,PTHR10219:SF28	KOG4189	-	-	GO:0051861,GO:0046836,GO:0017089,GO:0005737	-	-	GO:0005215	transporter activity	-	-	-	-	-	-	-	-	-
Potri.013G113700	2	1	['Al27']	["5'"]	4830	8.40671	-	-	-	Potri.013G113700	PF04765	PTHR12956,PTHR12956:SF24	-	-	-	-	-	AT1G34550	EMB2756	Protein of unknown function (DUF616)	Protein of unknown function (DUF616)	-	EMBRYO DEFECTIVE 2756 (EMB2756); INVOLVED IN: response to cadmium ion, embryo development ending in seed dormancy; EXPRESSED IN: 25 plant structures; EXPRESSED DURING: 13 growth stages; CONTAINS InterPro DOMAIN/s: Protein of unknown function DUF616 (InterPro:IPR006852); BEST Arabidopsis thaliana protein match is: Protein of unknown function (DUF616) (TAIR:AT4G09630.1); Has 593 Blast hits to 590 p…	PF04765	PTHR12956,PTHR12956:SF24	-	-	-	-	-	-	-	-	-	-	-	-	-	-	-	-	-
Potri.013G113500	2	1	['Al27']	["3'"]	7585	8.40671	-	-	-	Potri.013G113500	PF02536	PTHR13068,PTHR13068:SF26	-	-	-	GO:0006355,GO:0005739,GO:0003690	-	AT4G09620	-	Mitochondrial transcription termination factor family protein	Mitochondrial transcription termination factor family protein	-	Mitochondrial transcription termination factor family protein; FUNCTIONS IN: molecular_function unknown; INVOLVED IN: biological_process unknown; LOCATED IN: chloroplast; EXPRESSED IN: 24 plant structures; EXPRESSED DURING: 15 growth stages; CONTAINS InterPro DOMAIN/s: Mitochodrial transcription termination factor-related (InterPro:IPR003690); Has 234 Blast hits to 198 proteins in 25 species: Arc…	PF02536	PTHR13068,PTHR13068:SF26	-	-	-	GO:0006355,GO:0005739,GO:0003690	-	-	-	-	-	-	-	-	-	-	-	-	-
Potri.013G113600	2	1	['Al27']	["5'"]	1415	8.40671	-	-	-	Potri.013G113600	-	PTHR34453	-	-	-	-	-	AT5G52605	-	Defensin-like (DEFL) family protein	Defensin-like (DEFL) family protein	Encodes a defensin-like (DEFL) family protein.	Defensin-like (DEFL) family protein; LOCATED IN: endomembrane system; BEST Arabidopsis thaliana protein match is: Defensin-like (DEFL) family protein (TAIR:AT4G14276.1); Has 48 Blast hits to 46 proteins in 4 species: Archae - 0; Bacteria - 0; Metazoa - 0; Fungi - 0; Plants - 48; Viruses - 0; Other Eukaryotes - 0 (source: NCBI BLink).	-	PTHR34453	-	-	-	-	-	-	-	-	-	-	-	-	-	-	-	-	-
Potri.T020800	1	1	['Al27']	["5'"]	7924	8.34199	-	-	-	Potri.T020800	PF00612	-	-	-	-	GO:0005515	-	-	-	-	-	-	-	-	-	-	-	-	-	-	-	-	-	-	-	-	-	-	-	-	-	-
Potri.001G319700	1	1	['Al27']	["3'"]	1747	8.28567	-	-	-	Potri.001G319700	-	PTHR31790	-	-	-	-	-	AT4G12560	CPR30	F-box and associated interaction domains-containing protein	F-box and associated interaction domains-containing protein	Encodes CPR1 (Constitutive Expresser of PR Genes 1, also known as CPR30), a F-Box protein that functions as a negative regulator of defense response and targets resistance proteins.	CONSTITUTIVE EXPRESSER OF PR GENES 30 (CPR30); CONTAINS InterPro DOMAIN/s: F-box domain, cyclin-like (InterPro:IPR001810), F-box domain, Skp2-like (InterPro:IPR022364), F-box associated domain, type 1 (InterPro:IPR006527), F-box associated interaction domain (InterPro:IPR017451); BEST Arabidopsis thaliana protein match is: F-box associated ubiquitination effector family protein (TAIR:AT4G22390.1)…	PF00646,PF07734	PTHR32133,PTHR32133:SF121	-	-	-	GO:0005515	-	-	-	-	-	-	-	-	-	-	-	-	-
Potri.001G319800	1	1	['Al27']	["5'"]	2334	8.28567	yes	42	['translation', 'peptide biosynthetic process', 'amide biosynthetic process', 'peptide metabolic process', 'cellular amide metabolic process', 'cellular macromolecule biosynthetic process', 'organonitrogen compound biosynthetic process', 'cellular biosynthetic process', 'organic substance biosynthetic process', 'biosynthetic process', 'protein targeting to mitochondrion', 'mitochondrial transport…	Potri.001G319800	PF00076	PTHR24012	-	-	-	GO:0003676	-	AT4G13850	ATGRP2	glycine-rich RNA-binding protein 2	glycine-rich RNA-binding protein 2	Encodes a glycine-rich RNA-binding protein. Gene expression is induced by cold. Related to aluminium tolerance	glycine-rich RNA-binding protein 2 (GR-RBP2); FUNCTIONS IN: double-stranded DNA binding, RNA binding, single-stranded DNA binding, copper ion binding, ATP binding; INVOLVED IN: response to cold, seed germination, response to osmotic stress; LOCATED IN: mitochondrion; EXPRESSED IN: 24 plant structures; EXPRESSED DURING: 14 growth stages; CONTAINS InterPro DOMAIN/s: RNA recognition motif, glycine r…	PF00076	PTHR24012	-	-	-	GO:0003676	-	-	-	-	Direct function in ion homeostasis, potential transport function, or found regulated/related to response to ions or osmotic stress	-	-	-	-	-	-	-	-
Potri.001G319900	1	1	['Al27']	["5'"]	7057	8.28567	-	-	-	Potri.001G319900	PF00076	PTHR24012	-	-	-	GO:0003676	-	AT4G13850	ATGRP2	glycine-rich RNA-binding protein 2	glycine-rich RNA-binding protein 2	Encodes a glycine-rich RNA-binding protein. Gene expression is induced by cold. Related to aluminium tolerance	glycine-rich RNA-binding protein 2 (GR-RBP2); FUNCTIONS IN: double-stranded DNA binding, RNA binding, single-stranded DNA binding, copper ion binding, ATP binding; INVOLVED IN: response to cold, seed germination, response to osmotic stress; LOCATED IN: mitochondrion; EXPRESSED IN: 24 plant structures; EXPRESSED DURING: 14 growth stages; CONTAINS InterPro DOMAIN/s: RNA recognition motif, glycine r…	PF00076	PTHR24012	-	-	-	GO:0003676	-	-	-	-	Direct function in ion homeostasis, potential transport function, or found regulated/related to response to ions or osmotic stress	-	-	-	-	-	-	-	-
Potri.010G040200	2	1	['Al27']	["5'"]	5547	8.08831	yes	469	['translation', 'cellular macromolecule biosynthetic process', 'peptide biosynthetic process', 'amide biosynthetic process', 'peptide metabolic process', 'cellular amide metabolic process', 'organonitrogen compound biosynthetic process']	Potri.010G040200	PF00560,PF13855	PTHR27000,PTHR27000:SF29	KOG0472	2.7.11.1	-	GO:0005515	-	AT4G20140	GSO1	Leucine-rich repeat transmembrane protein kinase	Leucine-rich repeat transmembrane protein kinase	Encodes GASSHO1 (GSO1), a putative leucine-rich repeat transmembrane-type receptor kinase. GSO1 and a homolog GSO2 (At5g44700) are required for the formation of a normal epidermal surface during embryogenesis.	GASSHO1 (GSO1); FUNCTIONS IN: protein serine/threonine kinase activity, protein kinase activity, ATP binding; INVOLVED IN: protein amino acid phosphorylation, transmembrane receptor protein tyrosine kinase signaling pathway, embryo development, epidermis development; LOCATED IN: endomembrane system; EXPRESSED IN: 13 plant structures; EXPRESSED DURING: 8 growth stages; CONTAINS InterPro DOMAIN/s: …	PF08263,PF00560,PF00069,PF13855	PTHR27000,PTHR27000:SF86	KOG1187	2.7.11.1	-	GO:0005515,GO:0006468,GO:0005524,GO:0004672	['inorganic ion homeostasis', 'monoatomic ion homeostasis']	['GO:0098771', 'GO:0050801']	-	-	-	-	-	-	-	-	-	-	-
Potri.010G040100	2	1	['Al27']	['in gene']	0	8.08831	yes	243	['regulation of actin polymerization or depolymerization', 'regulation of actin filament organization', 'regulation of protein-containing complex assembly', 'regulation of actin filament-based process', 'regulation of supramolecular fiber organization', 'regulation of protein polymerization', 'regulation of actin filament polymerization', 'regulation of actin filament length', 'regulation of acti…	Potri.010G040100	PF07059	PTHR31558,PTHR31558:SF3	-	-	-	-	-	AT1G10410	-	Protein of unknown function (DUF1336)	Protein of unknown function (DUF1336)	-	Protein of unknown function (DUF1336); INVOLVED IN: N-terminal protein myristoylation; LOCATED IN: chloroplast; EXPRESSED IN: 24 plant structures; EXPRESSED DURING: 15 growth stages; CONTAINS InterPro DOMAIN/s: Protein of unknown function DUF1336 (InterPro:IPR009769); BEST Arabidopsis thaliana protein match is: Protein of unknown function (DUF1336) (TAIR:AT1G59650.1); Has 292 Blast hits to 292 pr…	PF07059	PTHR31558,PTHR31558:SF3	-	-	-	-	-	-	-	-	-	-	-	-	-	-	-	-	-
Potri.006G130800	1	1	['Al27']	["5'"]	9153	7.97062	-	-	-	Potri.006G130800	PF00514	PTHR23316,PTHR23316:SF1	-	-	-	GO:0005515	-	AT5G03070	IMPA-9	importin alpha isoform 9	importin alpha isoform 9	Putative importin alpha isoform. When overexpressed can rescue the impa-4 decreased transformation susceptibility phenotype.	importin alpha isoform 9 (IMPA-9); FUNCTIONS IN: binding; INVOLVED IN: biological_process unknown; LOCATED IN: chloroplast; EXPRESSED IN: 24 plant structures; EXPRESSED DURING: 13 growth stages; CONTAINS InterPro DOMAIN/s: Armadillo-like helical (InterPro:IPR011989), Armadillo (InterPro:IPR000225), Armadillo-type fold (InterPro:IPR016024); BEST Arabidopsis thaliana protein match is: importin alph…	PF00514	PTHR23316,PTHR23316:SF1	KOG0166	-	-	GO:0005515	-	-	-	-	-	-	-	-	-	-	-	-	-
Potri.006G130500	1	1	['Al27']	["3'"]	8472	7.97062	yes	180	['photosynthesis', 'photosynthesis, light reaction']	Potri.006G130500	-	PTHR33448,PTHR33448:SF4	-	-	-	-	-	AT5G03110	-	-	-	-	FUNCTIONS IN: molecular_function unknown; INVOLVED IN: biological_process unknown; LOCATED IN: plasma membrane; BEST Arabidopsis thaliana protein match is: protamine P1 family protein (TAIR:AT2G37100.1); Has 81 Blast hits to 73 proteins in 9 species: Archae - 0; Bacteria - 0; Metazoa - 0; Fungi - 0; Plants - 81; Viruses - 0; Other Eukaryotes - 0 (source: NCBI BLink).	-	PTHR33448,PTHR33448:SF4	-	-	-	-	-	-	-	-	-	-	-	-	-	-	-	-	-
Potri.006G130600	1	1	['Al27']	["3'"]	1238	7.97062	yes	20	['protein processing', 'protein maturation']	Potri.006G130600	-	PTHR33476	-	-	-	-	-	AT3G09730	-	-	-	-	unknown protein; FUNCTIONS IN: molecular_function unknown; INVOLVED IN: biological_process unknown; EXPRESSED IN: 18 plant structures; EXPRESSED DURING: 9 growth stages.	-	PTHR33476	-	-	-	-	-	-	-	-	-	-	-	-	-	-	-	-	-
Potri.006G130700	1	1	['Al27']	["5'"]	1139	7.97062	-	-	-	Potri.006G130700	PF01569	PTHR11247	KOG3146	3.1.3.4	K07252	-	-	AT5G03080	-	Phosphatidic acid phosphatase (PAP2) family protein	Phosphatidic acid phosphatase (PAP2) family protein	Encodes a phosphatidic acid phosphatase that can be detected in chloroplast membrane fractions. This gene, LPPgamma appears to be more important for diacylglycerol formation than LPPepsilon1 and LPPepsilon2 in the plastids. Heterozygous lppgamma mutants produce pollen that have defects in pollen tube germination and no homozygous mutants have been recovered.	Phosphatidic acid phosphatase (PAP2) family protein; FUNCTIONS IN: catalytic activity; INVOLVED IN: biological_process unknown; LOCATED IN: membrane; EXPRESSED IN: 23 plant structures; EXPRESSED DURING: 14 growth stages; CONTAINS InterPro DOMAIN/s: Phosphatidic acid phosphatase type 2/haloperoxidase (InterPro:IPR000326); Has 881 Blast hits to 875 proteins in 378 species: Archae - 15; Bacteria - 4…	PF01569	PTHR11247	KOG3146	3.1.3.4	K07252	-	-	-	-	-	-	-	-	-	-	-	-	-	-
Potri.010G182200	1	1	['Al27']	["3'"]	2146	7.81531	yes	14	['nicotianamine metabolic process', 'nicotianamine biosynthetic process', 'tricarboxylic acid biosynthetic process', 'tricarboxylic acid metabolic process', 'amine biosynthetic process', 'cellular biogenic amine biosynthetic process', 'cellular biogenic amine metabolic process', 'cellular amine metabolic process', 'amine metabolic process']	Potri.010G182200	PF07107	PTHR33703	-	-	-	-	-	AT3G10985	ATWI-12	senescence associated gene 20	senescence associated gene 20	A senescence-associated gene whose expression is induced in response to treatment with Nep1, a fungal protein that causes necrosis.	senescence associated gene 20 (SAG20); CONTAINS InterPro DOMAIN/s: Wound-induced protein, Wun1, subgroup (InterPro:IPR016533), Wound-induced protein, Wun1 (InterPro:IPR009798); BEST Arabidopsis thaliana protein match is: Nuclear transport factor 2 (NTF2) family protein (TAIR:AT5G01740.1); Has 35333 Blast hits to 34131 proteins in 2444 species: Archae - 798; Bacteria - 22429; Metazoa - 974; Fungi …	PF07107	PTHR33703	-	-	-	-	-	-	-	-	-	-	-	-	-	-	-	-	-
Potri.010G182400	1	1	['Al27']	["5'"]	6170	7.81531	-	-	-	Potri.010G182400	PF08238	PTHR36792,PTHR36792:SF2	-	-	-	-	-	AT2G38450	-	-	-	-	CONTAINS InterPro DOMAIN/s: Sel1-like (InterPro:IPR006597); BEST Arabidopsis thaliana protein match is: unknown protein (TAIR:AT5G05360.1); Has 88 Blast hits to 88 proteins in 25 species: Archae - 0; Bacteria - 16; Metazoa - 0; Fungi - 0; Plants - 70; Viruses - 0; Other Eukaryotes - 2 (source: NCBI BLink).	PF08238	-	-	-	-	-	-	-	-	-	-	-	-	-	-	-	-	-	-
Potri.010G182300	1	1	['Al27']	["5'"]	4054	7.81531	-	-	-	Potri.010G182300	PF04525	PTHR31087,PTHR31087:SF17	-	-	-	-	-	AT3G56180	-	Protein of unknown function (DUF567)	Protein of unknown function (DUF567)	-	Protein of unknown function (DUF567); CONTAINS InterPro DOMAIN/s: Protein of unknown function DUF567 (InterPro:IPR007612); BEST Arabidopsis thaliana protein match is: Protein of unknown function (DUF567) (TAIR:AT3G10986.1); Has 252 Blast hits to 250 proteins in 15 species: Archae - 0; Bacteria - 0; Metazoa - 0; Fungi - 2; Plants - 250; Viruses - 0; Other Eukaryotes - 0 (source: NCBI BLink).	PF04525	PTHR31087,PTHR31087:SF17	-	-	-	-	-	-	-	-	-	-	-	-	-	-	-	-	-
Potri.016G143400	2	1	['Al27']	["3'"]	1379	7.73993	yes	500	['regulation of gene expression', 'regulation of macromolecule metabolic process', 'regulation of metabolic process', 'regulation of transcription, DNA-templated', 'regulation of nucleic acid-templated transcription', 'regulation of RNA biosynthetic process', 'regulation of RNA metabolic process', 'regulation of biosynthetic process', 'regulation of macromolecule biosynthetic process', 'regulatio…	Potri.016G143400	-	PTHR33786,PTHR33786:SF1	-	-	-	-	-	AT5G01015	-	-	-	-	unknown protein; FUNCTIONS IN: molecular_function unknown; INVOLVED IN: biological_process unknown; LOCATED IN: endomembrane system; EXPRESSED IN: 23 plant structures; EXPRESSED DURING: 13 growth stages; BEST Arabidopsis thaliana protein match is: unknown protein (TAIR:AT1G65295.1); Has 30201 Blast hits to 17322 proteins in 780 species: Archae - 12; Bacteria - 1396; Metazoa - 17338; Fungi - 3422;…	-	PTHR33786,PTHR33786:SF1	-	-	-	-	-	-	-	-	-	-	-	-	-	-	-	-	-
Potri.016G143500	2	1	['Al27']	["5'"]	8373	7.73993	yes	500	['response to wounding']	Potri.016G143500	PF04525	PTHR31087,PTHR31087:SF23	-	-	-	-	-	AT5G41590	-	Protein of unknown function (DUF567)	Protein of unknown function (DUF567)	-	Protein of unknown function (DUF567); CONTAINS InterPro DOMAIN/s: Protein of unknown function DUF567 (InterPro:IPR007612); BEST Arabidopsis thaliana protein match is: Protein of unknown function (DUF567) (TAIR:AT2G38640.1); Has 1807 Blast hits to 1807 proteins in 277 species: Archae - 0; Bacteria - 0; Metazoa - 736; Fungi - 347; Plants - 385; Viruses - 0; Other Eukaryotes - 339 (source: NCBI BLin…	PF04525	PTHR31087,PTHR31087:SF14	-	-	-	-	-	-	-	-	-	-	-	-	-	-	-	-	-
Potri.016G143200	2	1	['Al27']	["3'"]	2483	7.73993	-	-	-	Potri.016G143200	PF07714	PTHR27001,PTHR27001:SF136	KOG1187	2.7.11.1	-	GO:0006468,GO:0004672	-	AT5G01020	-	Protein kinase superfamily protein	Protein kinase superfamily protein	-	Protein kinase superfamily protein; FUNCTIONS IN: protein serine/threonine kinase activity, protein kinase activity, kinase activity, ATP binding; INVOLVED IN: protein amino acid phosphorylation, N-terminal protein myristoylation; LOCATED IN: plasma membrane; EXPRESSED IN: 22 plant structures; EXPRESSED DURING: 13 growth stages; CONTAINS InterPro DOMAIN/s: Protein kinase, ATP binding site (InterP…	PF07714	PTHR27001,PTHR27001:SF136	KOG1187	2.7.11.1	-	GO:0006468,GO:0004672	-	-	-	-	-	-	-	-	-	-	-	-	-
Potri.016G143300	2	1	['Al27']	["3'"]	3688	7.73993	-	-	-	Potri.016G143300	-	-	-	-	-	-	-	-	-	-	-	-	-	-	-	-	-	-	-	-	-	-	-	-	-	-	-	-	-	-	-	-
Potri.002G024700	1	1	['Al27']	["5'"]	6385	7.50724	yes	500	['vesicle-mediated transport', 'intracellular protein transport', 'intracellular transport', 'establishment of localization in cell', 'cellular localization', 'cellular protein localization', 'cellular macromolecule localization', 'protein transport', 'establishment of protein localization', 'protein localization', 'macromolecule localization', 'nitrogen compound transport', 'organic substance tr…	Potri.002G024700	PF02309,PF02362,PF06507	PTHR31384,PTHR31384:SF10	-	-	K14486	GO:0006355,GO:0005634,GO:0003677,GO:0009725	ARF	AT1G19850	ARF5	Transcriptional factor B3 family protein / auxin-responsive factor AUX/IAA-related	Transcriptional factor B3 family protein / auxin-responsive factor AUX/IAA-related	Encodes a transcription factor (IAA24) mediating embryo axis formation and vascular development. Similar to AUXIN RESPONSIVE FACTOR 1 (ARF1) shown to bind to auxin responsive elements (AREs), and to the maize transcriptional activator VIVIPAROUS 1( VP1). In situ hybridization shows expression in provascular tissue of embryos, the emerging shoot primordia, then is restricted to provascular tissue,…	MONOPTEROS (MP); FUNCTIONS IN: sequence-specific DNA binding transcription factor activity, promoter binding; INVOLVED IN: in 8 processes; LOCATED IN: nucleus, membrane; EXPRESSED IN: 21 plant structures; EXPRESSED DURING: 11 growth stages; CONTAINS InterPro DOMAIN/s: Aux/IAA-ARF-dimerisation (InterPro:IPR011525), Transcriptional factor B3 (InterPro:IPR003340), AUX/IAA protein (InterPro:IPR003311…	PF02309,PF02362,PF06507	PTHR31384,PTHR31384:SF10	-	-	K14486	GO:0006355,GO:0005634,GO:0003677,GO:0009725	-	-	-	-	coexpressed genes enriched in transport-related GO-BP terms	-	-	-	-	-	-	-	-
Potri.002G024600	1	1	['Al27']	["3'"]	1376	7.50724	yes	236	['movement of cell or subcellular component', 'microtubule-based movement', 'microtubule-based process', 'morphogenesis of a branching structure', 'secondary shoot formation', 'shoot axis formation']	Potri.002G024600	-	PTHR12709,PTHR12709:SF5	-	-	-	-	-	AT1G75670	-	DNA-directed RNA polymerases	DNA-directed RNA polymerases	-	DNA-directed RNA polymerases; FUNCTIONS IN: DNA-directed RNA polymerase activity; INVOLVED IN: transcription; LOCATED IN: cellular_component unknown; EXPRESSED IN: 22 plant structures; EXPRESSED DURING: 13 growth stages; CONTAINS InterPro DOMAIN/s: RNA polymerase Rpb7, N-terminal (InterPro:IPR005576); Has 67 Blast hits to 67 proteins in 26 species: Archae - 0; Bacteria - 0; Metazoa - 0; Fungi - 6…	PF03876	PTHR12709,PTHR12709:SF5	-	-	-	GO:0006351,GO:0003899	-	-	-	-	-	-	-	LOC_Os06g07190	['As']	-	-	-	-
Potri.003G198500	1	1	['Al27']	["5'"]	744	7.46218	-	-	-	Potri.003G198500	PF00156,PF00215	PTHR19278,PTHR19278:SF39	KOG1377	4.1.1.23,2.4.2.10	K13421	GO:0009116,GO:0006207,GO:0004590	-	AT3G54470	-	uridine 5'-monophosphate synthase / UMP synthase (PYRE-F) (UMPS)	uridine 5'-monophosphate synthase / UMP synthase (PYRE-F) (UMPS)	encodes the bi-functional orotate phosphoribosyltransferase/orotidine-5'-phosphate decarboxylase catalyzing the fifth and sixth step in the de novo pyrimidine ribonucleotide biosynthesis	uridine 5'-monophosphate synthase / UMP synthase (PYRE-F) (UMPS); FUNCTIONS IN: orotate phosphoribosyltransferase activity, orotidine-5'-phosphate decarboxylase activity; INVOLVED IN: response to cadmium ion, cellular response to phosphate starvation, pyrimidine ribonucleotide biosynthetic process, nucleoside metabolic process; LOCATED IN: cellular_component unknown; EXPRESSED IN: guard cell, cul…	PF00156,PF00215	PTHR19278,PTHR19278:SF39	KOG1377	4.1.1.23,2.4.2.10	K13421	GO:0009116,GO:0006207,GO:0004590	-	-	-	-	-	-	-	-	-	-	-	-	-
Potri.003G198600	1	1	['Al27']	["5'"]	4374	7.46218	-	-	-	Potri.003G198600	PF03145	PTHR10315,PTHR10315:SF29	KOG3002	6.3.2.19	K04506	GO:0007275,GO:0006511,GO:0005634	-	AT3G61790	-	Protein with RING/U-box and TRAF-like domains	Protein with RING/U-box and TRAF-like domains	-	Protein with RING/U-box and TRAF-like domains; FUNCTIONS IN: ubiquitin-protein ligase activity, zinc ion binding; INVOLVED IN: multicellular organismal development, ubiquitin-dependent protein catabolic process, protein ubiquitination; LOCATED IN: nucleus; EXPRESSED IN: 24 plant structures; EXPRESSED DURING: 13 growth stages; CONTAINS InterPro DOMAIN/s: TRAF-like (InterPro:IPR008974), Seven-in-ab…	PF03145	PTHR10315,PTHR10315:SF34	KOG3002	6.3.2.19	K04506	GO:0007275,GO:0006511,GO:0005634	-	-	-	-	-	-	-	-	-	-	-	-	-
Potri.003G198400	1	1	['Al27']	["3'"]	1006	7.46218	-	-	-	Potri.003G198400	PF00664,PF00005	PTHR24223,PTHR24223:SF245	-	3.6.3.44	-	GO:0055085,GO:0042626,GO:0016021,GO:0006810,GO:0005524,GO:0016887	-	AT3G13080	ATMRP3	multidrug resistance-associated protein 3	multidrug resistance-associated protein 3	encodes an ATP-dependent MRP-like ABC transporter able to transport glutathione-conjugates as well as chlorophyll catabolites. The expression of this gene is upregulated by herbicide safeners such as benoxacor and fenclorim.	multidrug resistance-associated protein 3 (MRP3); FUNCTIONS IN: chlorophyll catabolite transmembrane transporter activity, ATPase activity, coupled to transmembrane movement of substances, glutathione S-conjugate-exporting ATPase activity; INVOLVED IN: transport, transmembrane transport; LOCATED IN: apoplast, vacuolar membrane, plasma membrane, plant-type vacuole; EXPRESSED IN: 6 plant structures…	PF00005,PF00664	PTHR24223,PTHR24223:SF181	-	3.6.3.44	-	GO:0016887,GO:0005524,GO:0055085,GO:0042626,GO:0016021,GO:0006810	-	-	GO:0005215	transporter activity	-	-	-	-	-	-	-	-	-
Potri.003G198300	1	1	['Al27']	["3'"]	8105	7.46218	yes	489	['nucleic acid metabolic process', 'RNA metabolic process', 'cellular aromatic compound metabolic process', 'nucleobase-containing compound metabolic process', 'organic cyclic compound metabolic process', 'heterocycle metabolic process', 'transcription, DNA-templated', 'nucleic acid-templated transcription', 'RNA biosynthetic process', 'regulation of metabolic process', 'gene expression', 'regula…	Potri.003G198300	PF00168,PF01412	PTHR23180,PTHR23180:SF249	KOG1030	-	K12486	GO:0005515,GO:0005096	-	AT3G07940	-	Calcium-dependent ARF-type GTPase activating protein family	Calcium-dependent ARF-type GTPase activating protein family	-	Calcium-dependent ARF-type GTPase activating protein family; FUNCTIONS IN: ARF GTPase activator activity, zinc ion binding; INVOLVED IN: regulation of ARF GTPase activity; LOCATED IN: cellular_component unknown; EXPRESSED IN: 18 plant structures; EXPRESSED DURING: 11 growth stages; CONTAINS InterPro DOMAIN/s: Arf GTPase activating protein (InterPro:IPR001164), C2 membrane targeting protein (Inter…	PF00168,PF01412	PTHR23180,PTHR23180:SF249	KOG1030	-	K12486	GO:0005515,GO:0005096	-	-	-	-	-	-	-	-	-	-	-	-	-
Potri.010G118800	1	1	['Al27']	["3'"]	9206	7.45469	-	-	-	Potri.010G118800	-	-	-	-	-	-	-	-	-	-	-	-	-	-	-	-	-	-	-	-	-	-	-	-	-	-	-	-	-	-	-	-
Potri.010G118900	1	1	['Al27']	["3'"]	3632	7.45469	yes	140	['galactose metabolic process']	Potri.010G118900	PF11976	PTHR10562,PTHR10562:SF15	KOG1769	-	-	-	-	AT1G68185	-	Ubiquitin-like superfamily protein	Ubiquitin-like superfamily protein	-	Ubiquitin-like superfamily protein; CONTAINS InterPro DOMAIN/s: Ubiquitin supergroup (InterPro:IPR019955); Has 482 Blast hits to 482 proteins in 153 species: Archae - 0; Bacteria - 0; Metazoa - 186; Fungi - 88; Plants - 146; Viruses - 0; Other Eukaryotes - 62 (source: NCBI BLink).	PF11976	PTHR10562,PTHR10562:SF15	KOG1769	-	-	-	-	-	-	-	-	-	-	-	-	-	-	-	-
Potri.010G119000	1	1	['Al27']	["3'"]	1018	7.45469	-	-	-	Potri.010G119000	-	PTHR31442,PTHR31442:SF9	-	-	-	-	G2-like	AT4G16110	ARR2	response regulator 2	response regulator 2	Encodes a pollen-specific transcription factor involved in the expression of nuclear genes for components of mitochondrial complex I in Arabidopsis. Acts in concert with other type-B ARRs in the cytokinin signaling pathway. AHK3 mediates cytokinin-induced phosphorylation of ARR2 on the Asp-80 residue. This phosphorylation plays a positive role of ARR2 in cytokinin-mediated control of leaf longevi…	response regulator 2 (RR2); CONTAINS InterPro DOMAIN/s: Response regulator, plant B-type (InterPro:IPR017053), Myb-like DNA-binding domain, SHAQKYF class (InterPro:IPR006447), CheY-like (InterPro:IPR011006), Homeodomain-like (InterPro:IPR009057), Myb, DNA-binding (InterPro:IPR014778), Signal transduction response regulator, receiver domain (InterPro:IPR001789), HTH transcriptional regulator, Myb-…	PF00249,PF00072	PTHR26402,PTHR26402:SF617	KOG1601	-	K14491	GO:0000160	-	-	-	-	-	-	-	-	-	-	-	-	-
Potri.010G119100	1	1	['Al27']	["5'"]	1544	7.45469	yes	500	['response to wounding']	Potri.010G119100	PF00324	PTHR11785,PTHR11785:SF367	-	-	-	GO:0055085,GO:0016020,GO:0006810,GO:0015171,GO:0003333	-	AT2G01170	BAT1	bidirectional amino acid transporter 1	bidirectional amino acid transporter 1	Encodes a bidirectional amino acid transporter that can transport ala, arg, glu and lys, GABA but not pro with both export and import activity. Its expression is localized in the vascular tissues suggesting a function in amino acids export from the phloem into sink tissue.	bidirectional amino acid transporter 1 (BAT1); FUNCTIONS IN: arginine transmembrane transporter activity, L-lysine transmembrane transporter activity, L-alanine transmembrane transporter activity, L-glutamate transmembrane transporter activity; INVOLVED IN: amino acid transport, transport, transmembrane transport; LOCATED IN: integral to membrane, membrane; EXPRESSED IN: 24 plant structures; EXPR…	PF00324	-	-	-	-	GO:0055085,GO:0016020,GO:0006810	-	-	GO:0005215	transporter activity	-	-	-	-	-	-	-	-	-
Potri.016G060000	1	1	['Al27']	["3'"]	7124	7.44977	-	-	-	Potri.016G060000	PF02245	PTHR10429,PTHR10429:SF0	KOG4486	3.2.2.21	K03652	GO:0006284,GO:0003905,GO:0003677	-	AT3G12040	-	DNA-3-methyladenine glycosylase (MAG)	DNA-3-methyladenine glycosylase (MAG)	-	DNA-3-methyladenine glycosylase (MAG); FUNCTIONS IN: DNA binding, alkylbase DNA N-glycosylase activity, catalytic activity; INVOLVED IN: base-excision repair; LOCATED IN: cellular_component unknown; EXPRESSED IN: 22 plant structures; EXPRESSED DURING: 14 growth stages; CONTAINS InterPro DOMAIN/s: Methylpurine-DNA glycosylase (MPG) (InterPro:IPR003180), Formyl transferase, C-terminal-like (InterPr…	PF02245	PTHR10429,PTHR10429:SF0	KOG4486	3.2.2.21	K03652	GO:0006284,GO:0003905,GO:0003677	-	-	-	-	-	-	-	LOC_Os02g53430	['Cd']	-	-	-	-
Potri.016G060100	1	1	['Al27']	["3'"]	2879	7.44977	-	-	-	Potri.016G060100	PF08327,PF09229	PTHR13009,PTHR13009:SF8	KOG2936	-	-	GO:0006950,GO:0051087,GO:0001671	-	AT3G12050	-	Aha1 domain-containing protein	Aha1 domain-containing protein	-	Aha1 domain-containing protein; FUNCTIONS IN: ATPase activator activity, chaperone binding; INVOLVED IN: response to stress; LOCATED IN: cytoplasm; EXPRESSED IN: 24 plant structures; EXPRESSED DURING: 16 growth stages; CONTAINS InterPro DOMAIN/s: Activator of Hsp90 ATPase, N-terminal (InterPro:IPR015310), Activator of Hsp90 ATPase homologue 1-like (InterPro:IPR013538); Has 600 Blast hits to 579 p…	PF08327,PF09229	PTHR13009,PTHR13009:SF8	KOG2936	-	-	GO:0006950,GO:0051087,GO:0001671	-	-	-	-	-	-	-	-	-	-	-	-	-
Potri.T026800	2	2	['Na23', 'Al27']	["5'", "3'"]	52	10.7305	-	-	-	Potri.T026800	PF13855,PF00931	PTHR23155,PTHR23155:SF497	KOG4658	-	K13459	GO:0005515,GO:0043531	-	AT4G10780	-	LRR and NB-ARC domains-containing disease resistance protein	LRR and NB-ARC domains-containing disease resistance protein	-	LRR and NB-ARC domains-containing disease resistance protein; FUNCTIONS IN: nucleoside-triphosphatase activity, nucleotide binding, ATP binding; INVOLVED IN: N-terminal protein myristoylation, defense response, apoptosis; CONTAINS InterPro DOMAIN/s: ATPase, AAA+ type, core (InterPro:IPR003593), NB-ARC (InterPro:IPR002182), Disease resistance protein (InterPro:IPR000767); BEST Arabidopsis thaliana…	PF13855,PF00931	PTHR23155,PTHR23155:SF639	-	-	-	GO:0005515,GO:0043531	-	-	-	-	-	picked by multiple phenotypes	-	-	-	-	-	-	-
Potri.T027000	1	1	['Al27']	["5'"]	9862	7.44129	-	-	-	Potri.T027000	-	PTHR23155,PTHR23155:SF497	-	-	-	-	-	AT1G12290	-	Disease resistance protein (CC-NBS-LRR class) family	Disease resistance protein (CC-NBS-LRR class) family	-	Disease resistance protein (CC-NBS-LRR class) family; FUNCTIONS IN: ATP binding; INVOLVED IN: N-terminal protein myristoylation, defense response; EXPRESSED IN: stem, inflorescence meristem, root, stamen; EXPRESSED DURING: 4 anthesis; CONTAINS InterPro DOMAIN/s: NB-ARC (InterPro:IPR002182), Disease resistance protein (InterPro:IPR000767); BEST Arabidopsis thaliana protein match is: Disease resist…	PF13855,PF00931	PTHR23155,PTHR23155:SF639	-	-	-	GO:0005515,GO:0043531	-	-	-	-	-	-	-	-	-	-	-	-	-
Potri.T026900	1	1	['Al27']	["5'"]	4820	7.44129	yes	500	['vesicle-mediated transport', 'Golgi vesicle transport', 'cellular localization', 'intracellular protein transport', 'Ras protein signal transduction', 'ARF protein signal transduction', 'regulation of ARF protein signal transduction', 'regulation of Ras protein signal transduction', 'regulation of small GTPase mediated signal transduction', 'regulation of intracellular signal transduction', 'ma…	Potri.T026900	PF13855,PF00931	PTHR23155,PTHR23155:SF497	KOG4658	-	-	GO:0005515,GO:0043531	-	AT4G27220	-	NB-ARC domain-containing disease resistance protein	NB-ARC domain-containing disease resistance protein	-	NB-ARC domain-containing disease resistance protein; FUNCTIONS IN: ATP binding; INVOLVED IN: defense response, apoptosis; CONTAINS InterPro DOMAIN/s: NB-ARC (InterPro:IPR002182), Leucine-rich repeat (InterPro:IPR001611), Disease resistance protein (InterPro:IPR000767); BEST Arabidopsis thaliana protein match is: NB-ARC domain-containing disease resistance protein (TAIR:AT4G27190.1); Has 1807 Blas…	PF13855,PF00931	PTHR23155,PTHR23155:SF449	-	-	-	GO:0005515,GO:0043531	-	-	-	-	coexpressed genes enriched in transport-related GO-BP terms	-	-	-	-	-	-	-	-
Potri.008G083200	2	1	['Al27']	['in gene']	0	7.39469	yes	62	['movement of cell or subcellular component', 'microtubule-based movement', 'microtubule-based process', 'DNA metabolic process', 'cell cycle process', 'cell cycle', 'mitotic sister chromatid segregation', 'sister chromatid segregation', 'mitotic nuclear division', 'DNA replication', 'nuclear chromosome segregation', 'nuclear division', 'chromosome segregation', 'mitotic cell cycle process', 'mit…	Potri.008G083200	PF02984,PF00134	PTHR10177,PTHR10177:SF222	KOG0653	-	-	GO:0005634	-	AT1G16330	CYCB3;1	cyclin b3;1	cyclin b3;1	core cell cycle genes	cyclin b3;1 (CYCB3;1); FUNCTIONS IN: cyclin-dependent protein kinase activity; INVOLVED IN: regulation of cell cycle; LOCATED IN: nucleus; EXPRESSED IN: 17 plant structures; EXPRESSED DURING: 10 growth stages; CONTAINS InterPro DOMAIN/s: Cyclin, C-terminal (InterPro:IPR004367), Cyclin-like (InterPro:IPR011028), Cyclin-related (InterPro:IPR013763), Cyclin, N-terminal (InterPro:IPR006671), Cyclin (…	PF02984,PF00134	PTHR10177,PTHR10177:SF222	KOG0653	-	K05868	GO:0005634	-	-	-	-	-	-	-	-	-	-	-	-	-
Potri.008G083300	2	1	['Al27']	["5'"]	2160	7.39469	yes	375	['primary metabolic process', 'organic substance metabolic process']	Potri.008G083300	-	PTHR35118,PTHR35118:SF2	-	6.3.2.19	-	-	-	AT2G40980	-	Protein kinase superfamily protein	Protein kinase superfamily protein	-	Protein kinase superfamily protein; LOCATED IN: plasma membrane; EXPRESSED IN: 22 plant structures; EXPRESSED DURING: 13 growth stages; CONTAINS InterPro DOMAIN/s: Protein kinase-like domain (InterPro:IPR011009); Has 288 Blast hits to 258 proteins in 97 species: Archae - 0; Bacteria - 150; Metazoa - 0; Fungi - 0; Plants - 117; Viruses - 0; Other Eukaryotes - 21 (source: NCBI BLink).	-	PTHR35118,PTHR35118:SF2	KOG1164	2.7.11.17	-	-	-	-	-	-	-	-	-	-	-	-	-	-	-
Potri.010G011900	1	1	['Al27']	['in gene']	0	7.22695	-	-	-	Potri.010G011900	PF16113,PF00725,PF02737	PTHR23309,PTHR23309:SF23	KOG1683	1.1.1.35,5.1.2.3,5.3.3.8,4.2.1.55,4.2.1.17	K10527	GO:0055114,GO:0016491,GO:0006631,GO:0003857	-	AT3G06860	ATMFP2	multifunctional protein 2	multifunctional protein 2	Encodes a multifunctional protein. Involved in peroxisomal fatty acid beta oxidation. Loss-of-function mutant lacks hydroxyacyl-CoA dehydrogenase activity and have reduced levels of long-chain enoyl-CoA hydratase activity. The mutant has fewer but larger peroxisomes.	multifunctional protein 2 (MFP2); FUNCTIONS IN: enoyl-CoA hydratase activity, 3-hydroxyacyl-CoA dehydrogenase activity; INVOLVED IN: fatty acid beta-oxidation; LOCATED IN: nucleolus, cell wall, peroxisome; EXPRESSED IN: 24 plant structures; EXPRESSED DURING: 14 growth stages; CONTAINS InterPro DOMAIN/s: Enoyl-CoA hydratase/isomerase, conserved site (InterPro:IPR018376), 3-hydroxyacyl-CoA dehydrog…	PF16113,PF00725,PF02737	PTHR23309,PTHR23309:SF23	KOG1683	5.1.2.3,1.1.1.35,5.3.3.8,4.2.1.55,4.2.1.17	K10527	GO:0055114,GO:0016491,GO:0006631,GO:0003857	-	-	-	-	-	-	-	-	-	-	-	-	-
Potri.001G381400	1	1	['Al27']	["3'"]	2570	7.22695	yes	500	['protein ubiquitination', 'protein modification by small protein conjugation', 'protein modification by small protein conjugation or removal', 'cellular protein modification process', 'protein modification process', 'macromolecule modification']	Potri.001G381400	-	PTHR33916,PTHR33916:SF1	-	-	-	-	-	AT1G17030	-	-	-	-	unknown protein; FUNCTIONS IN: molecular_function unknown; INVOLVED IN: biological_process unknown; LOCATED IN: endomembrane system; BEST Arabidopsis thaliana protein match is: unknown protein (TAIR:AT2G47010.2); Has 70 Blast hits to 70 proteins in 13 species: Archae - 0; Bacteria - 0; Metazoa - 0; Fungi - 0; Plants - 69; Viruses - 0; Other Eukaryotes - 1 (source: NCBI BLink).	-	PTHR33916,PTHR33916:SF1	-	-	-	-	-	-	-	-	-	-	-	-	-	-	-	-	-
Potri.001G381300	1	1	['Al27']	["3'"]	4480	7.22695	yes	500	['vesicle-mediated transport', 'cellular localization', 'intracellular transport', 'establishment of localization in cell', 'intracellular protein transport', 'protein transport', 'cellular protein localization', 'cellular macromolecule localization', 'establishment of protein localization', 'protein localization', 'nitrogen compound transport', 'macromolecule localization', 'Golgi vesicle transp…	Potri.001G381300	PF06293	PTHR24055,PTHR24055:SF200	KOG0660	2.7.11.24	K04371	GO:0016773,GO:0016020,GO:0005524	-	AT3G14720	ATMPK19	MAP kinase 19	MAP kinase 19	member of MAP Kinase	MAP kinase 19 (MPK19); CONTAINS InterPro DOMAIN/s: Protein kinase, ATP binding site (InterPro:IPR017441), MAP kinase, conserved site (InterPro:IPR003527), Protein kinase, catalytic domain (InterPro:IPR000719), Serine/threonine-protein kinase domain (InterPro:IPR002290), Serine/threonine-protein kinase-like domain (InterPro:IPR017442), Protein kinase-like domain (InterPro:IPR011009); BEST Arabidop…	PF06293	PTHR24055,PTHR24055:SF200	KOG0660	2.7.11.24	K04371	GO:0016773,GO:0016020,GO:0005524	-	-	-	-	coexpressed genes enriched in transport-related GO-BP terms	-	-	-	-	-	-	-	-
Potri.013G040700	1	1	['Al27']	["3'"]	5206	7.1891	-	-	-	Potri.013G040700	PF00170,PF12498	PTHR22952,PTHR22952:SF90	-	-	-	GO:0043565,GO:0006355,GO:0003700	bZIP	AT5G28770	AtbZIP63	bZIP transcription factor family protein	bZIP transcription factor family protein	bZIP protein BZO2H3 mRNA, partial cds	BZO2H3; FUNCTIONS IN: DNA binding, protein heterodimerization activity, sequence-specific DNA binding transcription factor activity; INVOLVED IN: regulation of transcription, DNA-dependent; EXPRESSED IN: 22 plant structures; EXPRESSED DURING: 13 growth stages; CONTAINS InterPro DOMAIN/s: Basic-leucine zipper (bZIP) transcription factor (InterPro:IPR004827), bZIP transcription factor, bZIP-1 (Inte…	PF00170,PF12498	PTHR22952,PTHR22952:SF90	-	-	-	GO:0043565,GO:0006355,GO:0003700	['intracellular chemical homeostasis']	['GO:0055082']	-	-	-	-	-	-	-	-	-	-	-
Potri.013G040800	1	1	['Al27']	["3'"]	536	7.1891	yes	500	['translation', 'peptide biosynthetic process', 'amide biosynthetic process', 'peptide metabolic process', 'cellular amide metabolic process', 'cellular macromolecule biosynthetic process', 'cellular nitrogen compound metabolic process', 'gene expression', 'organonitrogen compound biosynthetic process', 'nitrogen compound metabolic process', 'primary metabolic process', 'macromolecule metabolic p…	Potri.013G040800	-	PTHR37238,PTHR37238:SF1	-	-	-	-	-	AT4G12540	-	-	-	-	unknown protein; Has 29 Blast hits to 26 proteins in 11 species: Archae - 2; Bacteria - 0; Metazoa - 0; Fungi - 0; Plants - 27; Viruses - 0; Other Eukaryotes - 0 (source: NCBI BLink).	-	PTHR37238,PTHR37238:SF1	-	-	-	-	-	-	-	-	-	-	-	-	-	-	-	-	-
Potri.006G202500	2	1	['Al27']	["5'"]	7009	7.13847	-	-	-	Potri.006G202500	PF02701	PTHR31992	-	-	-	GO:0006355,GO:0003677	Dof	AT3G52440	-	Dof-type zinc finger DNA-binding family protein	Dof-type zinc finger DNA-binding family protein	-	Dof-type zinc finger DNA-binding family protein; CONTAINS InterPro DOMAIN/s: Zinc finger, Dof-type (InterPro:IPR003851); BEST Arabidopsis thaliana protein match is: Dof-type zinc finger DNA-binding family protein (TAIR:AT1G21340.1); Has 1099 Blast hits to 1090 proteins in 57 species: Archae - 0; Bacteria - 0; Metazoa - 2; Fungi - 0; Plants - 1092; Viruses - 0; Other Eukaryotes - 5 (source: NCBI B…	PF02701	PTHR31992,PTHR31992:SF8	-	-	-	GO:0006355,GO:0003677	-	-	-	-	-	-	-	-	-	-	-	-	-
Potri.006G202400	2	1	['Al27']	["5'"]	1666	7.13847	-	-	-	Potri.006G202400	-	PTHR35741,PTHR35741:SF1	-	-	-	-	-	AT4G07940	-	Protein of unknown function (DUF3245)	Protein of unknown function (DUF3245)	-	Protein of unknown function (DUF3245); CONTAINS InterPro DOMAIN/s: Protein of unknown function DUF3245 (InterPro:IPR021641); BEST Arabidopsis thaliana protein match is: Protein of unknown function (DUF3245) (TAIR:AT3G61370.1); Has 36 Blast hits to 36 proteins in 10 species: Archae - 0; Bacteria - 0; Metazoa - 0; Fungi - 0; Plants - 36; Viruses - 0; Other Eukaryotes - 0 (source: NCBI BLink).	PF11595	PTHR35741,PTHR35741:SF1	-	-	-	-	-	-	-	-	-	-	-	-	-	-	-	-	-
Potri.006G202300	2	1	['Al27']	["3'"]	2030	7.13847	yes	382	['translation', 'peptide biosynthetic process', 'amide biosynthetic process', 'peptide metabolic process', 'cellular amide metabolic process', 'cellular macromolecule biosynthetic process', 'organonitrogen compound biosynthetic process', 'gene expression', 'macromolecule biosynthetic process', 'cellular nitrogen compound biosynthetic process', 'cellular biosynthetic process', 'cellular nitrogen c…	Potri.006G202300	PF00828	PTHR11721,PTHR11721:SF6	KOG1742	-	K02900	-	-	AT1G70600	-	Ribosomal protein L18e/L15 superfamily protein	Ribosomal protein L18e/L15 superfamily protein	-	Ribosomal protein L18e/L15 superfamily protein; FUNCTIONS IN: structural constituent of ribosome; INVOLVED IN: translation; LOCATED IN: cytosolic ribosome, ribosome, cytosolic large ribosomal subunit, membrane; EXPRESSED IN: guard cell, leaf; CONTAINS InterPro DOMAIN/s: Ribosomal protein L18e/L15 (InterPro:IPR021131), Ribosomal protein L15, conserved site (InterPro:IPR001196); BEST Arabidopsis th…	PF00828	PTHR11721,PTHR11721:SF6	KOG1742	-	K02900	-	-	-	-	-	-	-	-	-	-	-	-	-	-
Potri.014G066600	1	1	['Al27']	["5'"]	7847	7.11577	-	-	-	Potri.014G066600	PF04859	PTHR31161,PTHR31161:SF3	-	-	-	-	-	AT3G60680	-	Plant protein of unknown function (DUF641)	Plant protein of unknown function (DUF641)	-	Plant protein of unknown function (DUF641); CONTAINS InterPro DOMAIN/s: Protein of unknown function DUF641, plant (InterPro:IPR006943); BEST Arabidopsis thaliana protein match is: Plant protein of unknown function (DUF641) (TAIR:AT2G45260.1); Has 309 Blast hits to 304 proteins in 28 species: Archae - 0; Bacteria - 6; Metazoa - 7; Fungi - 2; Plants - 284; Viruses - 0; Other Eukaryotes - 10 (source…	PF04859	PTHR31161,PTHR31161:SF3	-	-	-	-	-	-	-	-	-	-	-	-	-	-	-	-	-
Potri.014G066500	1	1	['Al27']	["3'"]	1936	7.11577	yes	500	['photosynthesis', 'photosynthesis, light harvesting', 'photosynthesis, light reaction', 'generation of precursor metabolites and energy', 'ATP metabolic process', 'proton motive force-driven ATP synthesis', 'ATP biosynthetic process', 'ribonucleoside triphosphate biosynthetic process', 'ribonucleoside triphosphate metabolic process', 'purine nucleoside triphosphate biosynthetic process', 'purine…	Potri.014G066500	PF00010	PTHR12565,PTHR12565:SF173	-	-	-	GO:0046983	bHLH	AT4G00050	UNE10	basic helix-loop-helix (bHLH) DNA-binding superfamily protein	basic helix-loop-helix (bHLH) DNA-binding superfamily protein	-	unfertilized embryo sac 10 (UNE10); FUNCTIONS IN: DNA binding, sequence-specific DNA binding transcription factor activity; INVOLVED IN: double fertilization forming a zygote and endosperm, regulation of transcription; LOCATED IN: nucleus; EXPRESSED IN: 20 plant structures; EXPRESSED DURING: 13 growth stages; CONTAINS InterPro DOMAIN/s: Helix-loop-helix DNA-binding domain (InterPro:IPR001092), He…	PF00010	PTHR12565,PTHR12565:SF173	-	-	-	GO:0046983	-	-	-	-	-	-	-	-	-	-	-	-	-
Potri.005G199000	1	1	['Al27']	["3'"]	8605	7.09474	yes	473	['photosynthesis', 'organonitrogen compound biosynthetic process', 'peptide metabolic process', 'translation', 'cellular amide metabolic process', 'peptide biosynthetic process', 'amide biosynthetic process', 'cellular macromolecule biosynthetic process', 'protein folding', 'tetrapyrrole biosynthetic process', 'tetrapyrrole metabolic process', 'photosystem II assembly', 'photosynthesis, light rea…	Potri.005G199000	PF02325	PTHR33219,PTHR33219:SF1	-	-	K02221	GO:0016020	-	AT5G36120	atylmg3	cofactor assembly, complex C (B6F)	cofactor assembly, complex C (B6F)	-	cofactor assembly, complex C (B6F) (CCB3); FUNCTIONS IN: molecular_function unknown; INVOLVED IN: cytochrome b6f complex assembly; LOCATED IN: chloroplast thylakoid membrane, chloroplast; CONTAINS InterPro DOMAIN/s: Protein of unknown function YGGT (InterPro:IPR003425); Has 30201 Blast hits to 17322 proteins in 780 species: Archae - 12; Bacteria - 1396; Metazoa - 17338; Fungi - 3422; Plants - 503…	PF02325	PTHR33219,PTHR33219:SF1	-	-	-	GO:0016020	-	-	-	-	-	-	-	-	-	-	-	-	-
Potri.005G199300	1	1	['Al27']	["5'"]	6180	7.09474	yes	382	['plant-type cell wall biogenesis', 'plant-type cell wall organization or biogenesis']	Potri.005G199300	PF01416	PTHR11142,PTHR11142:SF5	-	5.4.99.45,5.4.99.12,4.2.1.70	K01855	GO:0009982,GO:0009451,GO:0003723,GO:0001522	-	AT1G34150	-	Pseudouridine synthase family protein	Pseudouridine synthase family protein	-	Pseudouridine synthase family protein; FUNCTIONS IN: pseudouridine synthase activity; INVOLVED IN: pseudouridine synthesis, RNA modification; LOCATED IN: cellular_component unknown; EXPRESSED IN: 21 plant structures; EXPRESSED DURING: 14 growth stages; CONTAINS InterPro DOMAIN/s: Pseudouridine synthase, catalytic domain (InterPro:IPR020103), Pseudouridine synthase I, TruA, N-terminal (InterPro:IP…	PF01416	PTHR11142,PTHR11142:SF5	KOG2554	5.4.99.45	K01855	GO:0009982,GO:0009451,GO:0003723,GO:0001522	-	-	-	-	-	-	-	-	-	-	-	-	-
Potri.005G199200	1	1	['Al27']	["5'"]	2531	7.09474	yes	164	['methionine biosynthetic process', 'methionine metabolic process', 'sulfur compound biosynthetic process', 'sulfur amino acid biosynthetic process', 'sulfur amino acid metabolic process', 'aspartate family amino acid biosynthetic process', 'aspartate family amino acid metabolic process', 'sulfur compound metabolic process', 'alpha-amino acid biosynthetic process', 'cytoskeleton organization', 'c…	Potri.005G199200	PF02847	PTHR12626,PTHR12626:SF2	-	-	-	-	-	AT1G22730	-	MA3 domain-containing protein	MA3 domain-containing protein	-	MA3 domain-containing protein; CONTAINS InterPro DOMAIN/s: Initiation factor eIF-4 gamma, MA3 (InterPro:IPR003891); BEST Arabidopsis thaliana protein match is: MA3 domain-containing protein (TAIR:AT5G63190.2); Has 2025 Blast hits to 776 proteins in 110 species: Archae - 0; Bacteria - 0; Metazoa - 1297; Fungi - 8; Plants - 551; Viruses - 0; Other Eukaryotes - 169 (source: NCBI BLink).	PF02847	PTHR12626,PTHR12626:SF2	-	-	-	-	-	-	-	-	-	-	-	-	-	-	-	-	-
Potri.005G199100	1	1	['Al27']	["3'"]	1218	7.09474	-	-	-	Potri.005G199100	PF00793	PTHR21057,PTHR21057:SF2	-	2.5.1.55	K01627	GO:0009058,GO:0008676,GO:0008152,GO:0005737	-	AT1G79500	AtkdsA1	Aldolase-type TIM barrel family protein	Aldolase-type TIM barrel family protein	Encodes a protein with 3-deoxy-8-phosphooctulonate synthase (KDOP synthase) activity which is involved in the biosynthesis of KDO, a component of cell wall rhamnogalacturonan II.	AtkdsA1; FUNCTIONS IN: 3-deoxy-8-phosphooctulonate synthase activity; INVOLVED IN: metabolic process, rhamnogalacturonan II biosynthetic process; LOCATED IN: endomembrane system, cytoplasm; EXPRESSED IN: 22 plant structures; EXPRESSED DURING: 13 growth stages; CONTAINS InterPro DOMAIN/s: DAHP synthetase I/KDSA (InterPro:IPR006218), Aldolase-type TIM barrel (InterPro:IPR013785), 3-deoxy-8-phosphoo…	PF00793	PTHR21057,PTHR21057:SF2	-	2.5.1.55	K01627	GO:0009058,GO:0008676,GO:0008152,GO:0005737	-	-	-	-	-	-	-	-	-	-	-	-	-
Potri.005G199400	1	1	['Al27']	["5'"]	9471	7.09474	yes	281	['sulfur compound biosynthetic process', 'S-adenosylmethionine biosynthetic process', 'methionine biosynthetic process', 'S-adenosylmethionine metabolic process', 'sulfur compound metabolic process', 'one-carbon metabolic process', 'methionine metabolic process', 'sulfur amino acid biosynthetic process', 'sulfur amino acid metabolic process', 'aspartate family amino acid biosynthetic process', 'n…	Potri.005G199400	-	-	-	-	-	-	-	-	-	-	-	-	-	-	-	-	-	-	-	-	-	-	-	-	-	-	-	-	-	-	-	-
Potri.001G187800	1	1	['Al27']	["3'"]	3318	7.07417	-	-	-	Potri.001G187800	-	PTHR33430,PTHR33430:SF4	-	-	-	-	-	AT3G07510	-	-	-	-	unknown protein; BEST Arabidopsis thaliana protein match is: unknown protein (TAIR:AT2G01580.1); Has 133 Blast hits to 133 proteins in 14 species: Archae - 0; Bacteria - 4; Metazoa - 0; Fungi - 0; Plants - 129; Viruses - 0; Other Eukaryotes - 0 (source: NCBI BLink).	-	PTHR33430,PTHR33430:SF4	-	-	-	-	-	-	-	-	-	-	-	-	-	-	-	-	-
Potri.001G187900	1	1	['Al27']	["3'"]	3779	7.07417	yes	91	['xenobiotic transmembrane transport', 'xenobiotic transport']	Potri.001G187900	PF03552	PTHR13301,PTHR13301:SF28	-	2.4.1.12	-	GO:0030244,GO:0016760,GO:0016020	-	AT4G32410	AtCESA1	cellulose synthase 1	cellulose synthase 1	Encodes a cellulose synthase isomer. CESA1 mutants have cellulose defect in the primary cell wall. Multiple lines of evidence suggest that CESA1, along with CESA3 and CESA6 are present in the same plasma membrane complex for cellulose biosynthesis. lasma membrane complex for cellulose biosynthesis. As inferred from the null role of secondary wall-type CesAs, included in a set of five primary wall…	cellulose synthase 1 (CESA1); FUNCTIONS IN: cellulose synthase activity, transferase activity, transferring glycosyl groups; INVOLVED IN: primary cell wall biogenesis, cellulose biosynthetic process, plant-type cell wall biogenesis, hyperosmotic salinity response; LOCATED IN: Golgi apparatus, plasma membrane; EXPRESSED IN: 26 plant structures; EXPRESSED DURING: 16 growth stages; CONTAINS InterPro…	PF13632,PF14569	PTHR13301,PTHR13301:SF33	-	2.4.1.12	K10999	-	-	-	-	-	-	-	-	-	-	-	-	-	-
Potri.001G188000	1	1	['Al27']	["5'"]	6794	7.07417	-	-	-	Potri.001G188000	PF04535	PTHR11615,PTHR11615:SF118	-	-	-	-	-	AT3G16300	-	Uncharacterised protein family (UPF0497)	Uncharacterised protein family (UPF0497)	-	Uncharacterised protein family (UPF0497); CONTAINS InterPro DOMAIN/s: Uncharacterised protein family UPF0497, trans-membrane plant (InterPro:IPR006702), Uncharacterised protein family UPF0497, trans-membrane plant subgroup (InterPro:IPR006459); BEST Arabidopsis thaliana protein match is: Uncharacterised protein family (UPF0497) (TAIR:AT1G79780.1); Has 429 Blast hits to 429 proteins in 20 species:…	PF04535	PTHR11615,PTHR11615:SF118	-	-	-	-	-	-	-	-	-	-	-	-	-	-	-	-	-
Potri.001G187700	1	1	['Al27']	["3'"]	4760	7.07417	-	-	-	Potri.001G187700	PF02298	PTHR33021,PTHR33021:SF16	-	-	-	GO:0009055	-	AT1G79800	AtENODL7	early nodulin-like protein 7	early nodulin-like protein 7	-	early nodulin-like protein 7 (ENODL7); FUNCTIONS IN: electron carrier activity, copper ion binding; LOCATED IN: anchored to membrane; EXPRESSED IN: 6 plant structures; EXPRESSED DURING: 4 anthesis, petal differentiation and expansion stage; CONTAINS InterPro DOMAIN/s: Plastocyanin-like (InterPro:IPR003245), Cupredoxin (InterPro:IPR008972); BEST Arabidopsis thaliana protein match is: early nodulin…	PF02298	PTHR33021,PTHR33021:SF16	-	-	-	GO:0009055	-	-	-	-	-	-	-	-	-	-	-	-	-
Potri.001G356500	1	1	['Al27']	['in gene']	0	7.05899	yes	500	['organonitrogen compound metabolic process', 'cellular metabolic process', 'carboxylic acid metabolic process', 'oxoacid metabolic process', 'organic acid metabolic process', 'nitrogen compound metabolic process', 'cellular protein metabolic process', 'cellular process', 'protein metabolic process', 'tRNA aminoacylation for protein translation', 'cellular macromolecule metabolic process', 'amino…	Potri.001G356500	PF03999	PTHR19321,PTHR19321:SF11	-	-	K16732	GO:0008017,GO:0000910,GO:0000226	-	AT5G55230	ATMAP65-1	microtubule-associated proteins 65-1	microtubule-associated proteins 65-1	Binds and bundles microtubules. Plays a role in stabilizing anti-parallel microtubules in the central spindle at anaphase to early cytokinesis but is not essential at the midline of the phragmoplast at later stages. The timing with which the MAP65-1 was targeted to the spindle appears to be regulated by a phosphorylation sensitive switch. Enhances microtubule polymerization, promotes nucleation a…	microtubule-associated proteins 65-1 (MAP65-1); FUNCTIONS IN: microtubule binding; INVOLVED IN: in 6 processes; LOCATED IN: in 7 components; EXPRESSED IN: 23 plant structures; EXPRESSED DURING: 13 growth stages; CONTAINS InterPro DOMAIN/s: Microtubule-associated protein, MAP65/ASE1-type (InterPro:IPR007145); BEST Arabidopsis thaliana protein match is: microtubule-associated protein 65-2 (TAIR:AT4…	PF03999	PTHR19321,PTHR19321:SF11	-	-	K16732	GO:0008017,GO:0000910,GO:0000226	-	-	-	-	-	-	-	-	-	-	-	-	-
Potri.T090800	1	1	['Al27']	["3'"]	1316	6.97469	-	-	-	Potri.T090800	PF01657	PTHR32099,PTHR32099:SF1	-	-	-	-	-	AT4G05200	CRK25	cysteine-rich RLK (RECEPTOR-like protein kinase) 25	cysteine-rich RLK (RECEPTOR-like protein kinase) 25	Encodes a cysteine-rich receptor-like protein kinase.	cysteine-rich RLK (RECEPTOR-like protein kinase) 25 (CRK25); FUNCTIONS IN: kinase activity; INVOLVED IN: protein amino acid phosphorylation; LOCATED IN: endomembrane system; EXPRESSED IN: root; CONTAINS InterPro DOMAIN/s: Protein kinase, ATP binding site (InterPro:IPR017441), Protein kinase, catalytic domain (InterPro:IPR000719), Protein of unknown function DUF26 (InterPro:IPR002902), Serine-thre…	PF01657,PF07714	PTHR27002	KOG1187	2.7.11.1	-	GO:0006468,GO:0004672	-	-	-	-	-	-	-	-	-	-	-	-	-
Potri.012G025400	1	1	['Al27']	["5'"]	1	6.94692	-	-	-	Potri.012G025400	PF08263,PF00560,PF13855	PTHR27004,PTHR27004:SF1	KOG0472	-	-	GO:0005515	-	AT2G15080	AtRLP19	receptor like protein 19	receptor like protein 19	-	receptor like protein 19 (RLP19); FUNCTIONS IN: kinase activity; INVOLVED IN: signal transduction, defense response; LOCATED IN: endomembrane system; EXPRESSED IN: 10 plant structures; EXPRESSED DURING: 9 growth stages; CONTAINS InterPro DOMAIN/s: Leucine-rich repeat-containing N-terminal domain, type 2 (InterPro:IPR013210), Leucine-rich repeat (InterPro:IPR001611); BEST Arabidopsis thaliana prot…	PF08263,PF00560,PF13855	PTHR27004,PTHR27004:SF37	KOG0472	-	-	GO:0005515	-	-	-	-	-	-	-	-	-	-	-	-	-
Potri.012G025500	1	1	['Al27']	["5'"]	6368	6.94692	-	-	-	Potri.012G025500	-	-	-	-	-	-	-	-	-	-	-	-	-	-	-	-	-	-	-	-	-	-	-	-	-	-	-	-	-	-	-	-
Potri.019G098000	1	1	['Al27']	["3'"]	3168	6.93181	yes	500	['photosynthesis', 'photosynthesis, light reaction', 'protein folding', 'photosystem II assembly', 'photosynthesis, light harvesting', 'thiamine metabolic process', 'thiamine biosynthetic process', 'primary alcohol metabolic process', 'primary alcohol biosynthetic process']	-	-	-	-	-	-	-	-	-	-	-	-	-	-	-	-	-	-	-	-	-	-	-	-	-	-	-	-	-	-	-	-	-
Potri.019G098400	2	2	['Fe57', 'Al27']	["5'", 'in gene']	0	6.93181	-	-	-	Potri.019G098400	PF00886	PTHR12919,PTHR12919:SF23	-	-	K02959	GO:0006412,GO:0005840,GO:0005622,GO:0003735	-	AT5G56940	-	Ribosomal protein S16 family protein	Ribosomal protein S16 family protein	-	Ribosomal protein S16 family protein; FUNCTIONS IN: structural constituent of ribosome; INVOLVED IN: translation, ribosome biogenesis; LOCATED IN: mitochondrion, ribosome, plastid; EXPRESSED IN: 22 plant structures; EXPRESSED DURING: 13 growth stages; CONTAINS InterPro DOMAIN/s: Ribosomal protein S16 (InterPro:IPR000307); BEST Arabidopsis thaliana protein match is: small subunit ribosomal protein…	PF00886	PTHR12919,PTHR12919:SF20	KOG3419	-	K02959	GO:0006412,GO:0005840,GO:0005622,GO:0003735	-	-	-	-	-	picked by multiple phenotypes	-	-	-	-	-	-	-
Potri.019G098100	2	2	['Fe57', 'Al27']	["5'", "3'"]	156	6.93181	-	-	-	Potri.019G098100	PF00397	PTHR14791	-	-	-	GO:0005515	-	AT3G59770	SAC9	sacI homology domain-containing protein / WW domain-containing protein	sacI homology domain-containing protein / WW domain-containing protein	Encodes a phosphoinositide phosphatase. The sac9 null mutant accumulates elevated levels of PtdIns(4,5)P2 and Ins(1,4,5)P3. The mutant plants have characteristics of constitutive stress responses.	SUPPRESSOR OF ACTIN 9 (SAC9); CONTAINS InterPro DOMAIN/s: WW/Rsp5/WWP (InterPro:IPR001202), Synaptojanin, N-terminal (InterPro:IPR002013); BEST Arabidopsis thaliana protein match is: Phosphoinositide phosphatase family protein (TAIR:AT1G17340.1).	PF00397,PF02383	PTHR11200,PTHR11200:SF119	-	-	-	GO:0005515,GO:0042578	-	-	-	-	-	picked by multiple phenotypes	-	-	-	-	-	-	-
Potri.019G098200	2	2	['Fe57', 'Al27']	["5'", "3'"]	3485	6.93181	-	-	-	Potri.019G098200	PF04885	PTHR33227,PTHR33227:SF2	-	-	-	-	-	AT1G53130	GRI	Stigma-specific Stig1 family protein	Stigma-specific Stig1 family protein	Encodes GRIM REAPER (GRI), involved in the regulation of cell death induced by extracellular ROS (reactive oxygen species). Secreted into the extracellular space.	GRIM REAPER (GRI); CONTAINS InterPro DOMAIN/s: Stigma-specific protein Stig1 (InterPro:IPR006969); BEST Arabidopsis thaliana protein match is: Stigma-specific Stig1 family protein (TAIR:AT4G26880.1); Has 276 Blast hits to 191 proteins in 30 species: Archae - 0; Bacteria - 84; Metazoa - 0; Fungi - 32; Plants - 157; Viruses - 0; Other Eukaryotes - 3 (source: NCBI BLink).	PF04885	PTHR33227,PTHR33227:SF2	-	-	-	-	-	-	-	-	-	picked by multiple phenotypes	-	-	-	-	-	-	-
Potri.019G098300	2	2	['Fe57', 'Al27']	["5'", "3'"]	1096	6.93181	-	-	-	Potri.019G098300	-	PTHR31563	-	-	-	-	-	AT5G49960	-	-	-	-	unknown protein; CONTAINS InterPro DOMAIN/s: Protein of unknown function DUF1012 (InterPro:IPR010420); BEST Arabidopsis thaliana protein match is: Protein of unknown function (DUF1012) (TAIR:AT5G02940.1); Has 1807 Blast hits to 1807 proteins in 277 species: Archae - 0; Bacteria - 0; Metazoa - 736; Fungi - 347; Plants - 385; Viruses - 0; Other Eukaryotes - 339 (source: NCBI BLink).	PF06241	PTHR31563,PTHR31563:SF1	-	-	-	-	-	-	-	-	-	picked by multiple phenotypes	-	-	-	-	-	-	-
Potri.019G097900	1	1	['Al27']	["3'"]	9153	6.93181	-	-	-	Potri.019G097900	-	-	-	-	-	-	-	-	-	-	-	-	-	-	-	-	-	-	-	-	-	-	-	-	-	-	-	-	-	-	-	-
Potri.019G098500	2	2	['Fe57', 'Al27']	["5'"]	391	6.93181	yes	500	['protein ubiquitination', 'protein modification by small protein conjugation', 'protein modification by small protein conjugation or removal', 'cellular protein modification process', 'protein modification process', 'macromolecule modification']	Potri.019G098500	PF07725,PF13676,PF00931	PTHR11017,PTHR11017:SF174	KOG4658	-	-	GO:0007165,GO:0005515,GO:0043531	-	AT5G17680	-	disease resistance protein (TIR-NBS-LRR class), putative	disease resistance protein (TIR-NBS-LRR class), putative	-	disease resistance protein (TIR-NBS-LRR class), putative; FUNCTIONS IN: transmembrane receptor activity, ATP binding; INVOLVED IN: signal transduction, defense response, apoptosis, innate immune response; LOCATED IN: intrinsic to membrane; EXPRESSED IN: 14 plant structures; EXPRESSED DURING: 6 growth stages; CONTAINS InterPro DOMAIN/s: Leucine-rich repeat, typical subtype (InterPro:IPR003591), NB…	PF07725,PF13676,PF00931	PTHR11017,PTHR11017:SF20	KOG4658	-	-	GO:0007165,GO:0005515,GO:0043531	-	-	-	-	-	picked by multiple phenotypes	-	-	-	-	-	-	-
Potri.001G099800	1	1	['Al27']	["5'"]	1056	6.92445	yes	500	['microtubule-based process', 'movement of cell or subcellular component', 'microtubule-based movement', 'cytoskeleton organization', 'actin filament-based process', 'actin cytoskeleton organization', 'Arp2/3 complex-mediated actin nucleation', 'actin filament organization', 'supramolecular fiber organization', 'actin nucleation', 'regulation of supramolecular fiber organization', 'regulation of …	Potri.001G099800	PF00249	PTHR10641,PTHR10641:SF667	KOG0048	-	K09422	-	MYB	AT1G63910	AtMYB103	myb domain protein 103	myb domain protein 103	member of MYB3R- and R2R3- type MYB- encoding genes	myb domain protein 103 (AtMYB103); CONTAINS InterPro DOMAIN/s: SANT, DNA-binding (InterPro:IPR001005), Homeodomain-like (InterPro:IPR009057), Myb, DNA-binding (InterPro:IPR014778), HTH transcriptional regulator, Myb-type, DNA-binding (InterPro:IPR017930), Homeodomain-related (InterPro:IPR012287), Myb transcription factor (InterPro:IPR015495); BEST Arabidopsis thaliana protein match is: myb domain…	PF00249	PTHR10641,PTHR10641:SF451	KOG0048	-	K09422	-	-	-	-	-	-	-	-	-	-	-	-	-	-
Potri.019G050700	1	1	['Al27']	["5'"]	58	6.8729	-	-	-	Potri.019G050700	PF00583	PTHR14744,PTHR14744:SF15	KOG3138	2.3.1.48	-	GO:0008080	-	AT5G16800	-	Acyl-CoA N-acyltransferases (NAT) superfamily protein	Acyl-CoA N-acyltransferases (NAT) superfamily protein	-	Acyl-CoA N-acyltransferases (NAT) superfamily protein; FUNCTIONS IN: N-acetyltransferase activity; INVOLVED IN: metabolic process; LOCATED IN: cellular_component unknown; EXPRESSED IN: 24 plant structures; EXPRESSED DURING: 15 growth stages; CONTAINS InterPro DOMAIN/s: GCN5-related N-acetyltransferase, C-terminal (InterPro:IPR022610), GCN5-related N-acetyltransferase (InterPro:IPR000182), Acyl-Co…	PF00583	PTHR14744,PTHR14744:SF15	KOG3138	2.3.1.48	-	GO:0008080	-	-	-	-	-	-	-	-	-	-	-	-	-
Potri.019G050800	1	1	['Al27']	["5'"]	4675	6.8729	-	-	-	Potri.019G050800	PF04674	PTHR31279,PTHR31279:SF13	-	-	-	-	-	AT3G02970	EXL6	EXORDIUM like 6	EXORDIUM like 6	-	EXORDIUM like 6 (EXL6); FUNCTIONS IN: molecular_function unknown; INVOLVED IN: biological_process unknown; LOCATED IN: endomembrane system; EXPRESSED IN: 12 plant structures; EXPRESSED DURING: 6 growth stages; CONTAINS InterPro DOMAIN/s: Phosphate-induced protein 1 (InterPro:IPR006766); BEST Arabidopsis thaliana protein match is: Phosphate-responsive 1 family protein (TAIR:AT1G35140.1); Has 398 B…	PF04674	PTHR31279,PTHR31279:SF13	-	-	-	-	-	-	-	-	-	-	-	-	-	-	-	-	-
Potri.019G050600	1	1	['Al27']	["3'"]	8807	6.8729	-	-	-	Potri.019G050600	PF00098,PF00076	PTHR23147,PTHR23147:SF1	-	-	K12896	GO:0008270,GO:0003676	-	AT1G23860	RSZP21	RS-containing zinc finger protein 21	RS-containing zinc finger protein 21	Encodes a 9G8-like serine-arginine rich (SR) protein that interacts in vivo with U1-70K, a U1 small nuclear ribonucleoprotein 70-kDa protein that is involved in nuclear precursor mRNA processing. Barta et al (2010) have proposed a nomenclature for Serine/Arginine-Rich Protein Splicing Factors (SR proteins): Plant Cell. 2010, 22:2926.	RS-containing zinc finger protein 21 (RSZP21); FUNCTIONS IN: protein binding; INVOLVED IN: nuclear mRNA splicing, via spliceosome; LOCATED IN: nuclear speck, nucleus; EXPRESSED IN: 24 plant structures; EXPRESSED DURING: 13 growth stages; CONTAINS InterPro DOMAIN/s: RNA recognition motif, RNP-1 (InterPro:IPR000504), Nucleotide-binding, alpha-beta plait (InterPro:IPR012677), Zinc finger, CCHC-type …	PF00098,PF00076	PTHR24012	-	-	K12896	GO:0008270,GO:0003676	-	-	-	-	-	-	-	-	-	-	-	-	-
Potri.010G100700	3	1	['Al27']	["3'"]	6422	6.85387	yes	500	['regulation of transcription, DNA-templated', 'regulation of cellular metabolic process', 'regulation of metabolic process', 'regulation of primary metabolic process', 'regulation of macromolecule metabolic process', 'regulation of nucleobase-containing compound metabolic process', 'regulation of cellular biosynthetic process', 'regulation of nitrogen compound metabolic process', 'regulation of …	Potri.010G100700	-	PTHR33385,PTHR33385:SF5	-	-	-	-	-	AT1G14630	-	-	-	-	unknown protein; BEST Arabidopsis thaliana protein match is: unknown protein (TAIR:AT2G01990.1); Has 125 Blast hits to 123 proteins in 14 species: Archae - 0; Bacteria - 0; Metazoa - 0; Fungi - 0; Plants - 125; Viruses - 0; Other Eukaryotes - 0 (source: NCBI BLink).	-	PTHR33385,PTHR33385:SF5	-	-	-	-	-	-	-	-	-	-	-	-	-	-	-	-	-
Potri.010G100900	3	1	['Al27']	["5'"]	7583	6.85387	-	-	-	Potri.010G100900	PF00999	PTHR10110,PTHR10110:SF86	KOG1965	-	-	GO:0055085,GO:0016021,GO:0015299,GO:0006812	-	AT2G01980	ATNHX7	sodium proton exchanger, putative (NHX7) (SOS1)	sodium proton exchanger, putative (NHX7) (SOS1)	Encodes a plasma membrane-localized Na+/H+ antiporter SOS1. Functions in the extrusion of toxic Na+ from cells and is essential for plant salt tolerance. Has 12 predicted transmembrane domains in the N-terminal region and a long cytoplasmic tail of approx. 700 aa at the C-terminal side. SOS1 interacts through its predicted cytoplasmic tail with RCD1, a regulator of oxidative-stress responses, sug…	SALT OVERLY SENSITIVE 1 (SOS1); FUNCTIONS IN: sodium:hydrogen antiporter activity; INVOLVED IN: in 7 processes; LOCATED IN: plasma membrane, chloroplast envelope; EXPRESSED IN: 26 plant structures; EXPRESSED DURING: 13 growth stages; CONTAINS InterPro DOMAIN/s: Cyclic nucleotide-binding (InterPro:IPR000595), Cation/H+ exchanger, conserved region (InterPro:IPR018422), Cation/H+ exchanger (InterPro…	PF00999	PTHR10110,PTHR10110:SF86	KOG1965	-	-	GO:0055085,GO:0016021,GO:0015299,GO:0006812	['intracellular chemical homeostasis', 'monoatomic ion homeostasis']	['GO:0055082', 'GO:0050801']	GO:0005215	transporter activity	-	-	-	-	-	-	-	yes	Na
Potri.010G100800	3	1	['Al27']	["5'"]	599	6.85387	-	-	-	Potri.010G100800	PF02705	PTHR30540,PTHR30540:SF5	-	-	K03549	GO:0071805,GO:0016020,GO:0015079	-	AT2G30070	ATKT1	potassium transporter 1	potassium transporter 1	Encodes a high affinity potassium transporter.	potassium transporter 1 (KT1); CONTAINS InterPro DOMAIN/s: Potassium uptake protein, kup (InterPro:IPR018519), K+ potassium transporter (InterPro:IPR003855); BEST Arabidopsis thaliana protein match is: Potassium transporter family protein (TAIR:AT5G14880.1); Has 3625 Blast hits to 3386 proteins in 1031 species: Archae - 13; Bacteria - 2398; Metazoa - 1; Fungi - 100; Plants - 989; Viruses - 4; Oth…	PF02705	PTHR30540,PTHR30540:SF12	-	-	K03549	GO:0071805,GO:0016020,GO:0015079	-	-	GO:0005215	transporter activity	-	-	-	-	-	-	-	-	-
Potri.001G386700	1	1	['Al27']	["5'"]	1743	6.82681	-	-	-	Potri.001G386700	-	PTHR34541,PTHR34541:SF2	-	-	-	-	-	AT3G14830	-	-	-	-	unknown protein; BEST Arabidopsis thaliana protein match is: unknown protein (TAIR:AT1G53450.2); Has 73 Blast hits to 73 proteins in 12 species: Archae - 0; Bacteria - 0; Metazoa - 0; Fungi - 0; Plants - 73; Viruses - 0; Other Eukaryotes - 0 (source: NCBI BLink).	-	PTHR34541,PTHR34541:SF2	-	-	-	-	-	-	-	-	-	-	-	-	-	-	-	-	-
Potri.001G386600	1	1	['Al27']	["3'"]	4505	6.82681	-	-	-	Potri.001G386600	-	PTHR33240,PTHR33240:SF1	-	-	-	-	-	-	-	-	-	-	-	-	-	-	-	-	-	-	-	-	-	-	-	-	-	-	-	-	-	-
Potri.001G386800	1	1	['Al27']	["5'"]	3505	6.82681	-	-	-	Potri.001G386800	-	-	-	-	-	-	-	-	-	-	-	-	-	-	-	-	-	-	-	-	-	-	-	-	-	-	-	-	-	-	-	-
Potri.010G011700	1	1	['Al27']	["5'"]	4441	6.78781	yes	500	['microtubule-based process', 'movement of cell or subcellular component', 'microtubule-based movement', 'methionine biosynthetic process', 'methionine metabolic process', 'sulfur compound biosynthetic process', 'sulfur amino acid biosynthetic process', 'sulfur amino acid metabolic process', 'aspartate family amino acid biosynthetic process', 'aspartate family amino acid metabolic process', 'one-…	Potri.010G011700	PF04570	PTHR33059	-	-	-	-	-	AT5G49120	-	Protein of unknown function (DUF581)	Protein of unknown function (DUF581)	-	Protein of unknown function (DUF581); FUNCTIONS IN: molecular_function unknown; INVOLVED IN: biological_process unknown; LOCATED IN: chloroplast; EXPRESSED IN: 18 plant structures; EXPRESSED DURING: 7 growth stages; CONTAINS InterPro DOMAIN/s: Protein of unknown function DUF581 (InterPro:IPR007650); BEST Arabidopsis thaliana protein match is: Protein of unknown function (DUF581) (TAIR:AT1G78020.1…	PF04570	PTHR33059,PTHR33059:SF10	-	-	-	-	-	-	-	-	-	-	-	-	-	-	-	-	-
Potri.010G075400	1	1	['Al27']	["5'"]	8028	6.77469	yes	500	['response to wounding']	Potri.010G075400	PF00280	PTHR33091,PTHR33091:SF14	-	-	-	GO:0009611,GO:0004867	-	AT2G38870	-	Serine protease inhibitor, potato inhibitor I-type family protein	Serine protease inhibitor, potato inhibitor I-type family protein	Predicted to encode a PR (pathogenesis-related) peptide that belongs to the PR-6 proteinase inhibitor family. Six putative PR-6-type protein encoding genes are found in Arabidopsis: At2g38900, At2g38870, At5g43570, At5g43580, At3g50020 and At3g46860.	Serine protease inhibitor, potato inhibitor I-type family protein; FUNCTIONS IN: serine-type endopeptidase inhibitor activity; INVOLVED IN: defense response to fungus, response to wounding; LOCATED IN: cell wall; EXPRESSED IN: 21 plant structures; EXPRESSED DURING: 13 growth stages; CONTAINS InterPro DOMAIN/s: Proteinase inhibitor I13, potato inhibitor I (InterPro:IPR000864); BEST Arabidopsis tha…	PF00280	PTHR33091,PTHR33091:SF13	-	-	-	GO:0009611,GO:0004867	-	-	-	-	-	-	-	-	-	-	-	-	-
Potri.010G075500	1	1	['Al27']	["5'"]	9298	6.77469	-	-	-	-	-	-	-	-	-	-	-	-	-	-	-	-	-	-	-	-	-	-	-	-	-	-	-	-	-	-	-	-	-	-	-	-
Potri.015G089800	1	1	['Al27']	["5'"]	5756	6.767	-	-	-	Potri.015G089800	PF13920	PTHR15315,PTHR15315:SF32	KOG1039	-	-	-	-	AT1G24440	-	RING/U-box superfamily protein	RING/U-box superfamily protein	-	RING/U-box superfamily protein; FUNCTIONS IN: zinc ion binding; EXPRESSED IN: 24 plant structures; EXPRESSED DURING: 15 growth stages; CONTAINS InterPro DOMAIN/s: Zinc finger, RING-type, conserved site (InterPro:IPR017907), Zinc finger, RING-type (InterPro:IPR001841); BEST Arabidopsis thaliana protein match is: RING/U-box superfamily protein (TAIR:AT1G13195.1); Has 869 Blast hits to 869 proteins …	PF13920	PTHR15315,PTHR15315:SF35	KOG4172	-	-	-	-	-	-	-	-	-	-	-	-	-	-	-	-
Potri.015G089600	1	1	['Al27']	["3'"]	875	6.767	yes	500	['translation', 'peptide biosynthetic process', 'amide biosynthetic process', 'peptide metabolic process', 'cellular amide metabolic process', 'cellular macromolecule biosynthetic process', 'organonitrogen compound biosynthetic process', 'carbohydrate metabolic process', 'macromolecule biosynthetic process', 'cellular nitrogen compound biosynthetic process', 'cellular nitrogen compound metabolic …	Potri.015G089600	PF02441	PTHR14359	KOG0672	4.1.1.36	K01598	GO:0003824	-	AT3G18030	ATHAL3	HAL3-like protein A	HAL3-like protein A	flavin mononucleotide flavoprotein involved in salt and osmotic tolerance HAL3A encodes for phosphopantothenoylcysteine decarboxylase being involved in Coenzyme A biosynthesis. HAL3A is predominant over another gene with the presumably same function (HAL3B).	HAL3-like protein A (HAL3A); CONTAINS InterPro DOMAIN/s: Flavoprotein (InterPro:IPR003382); BEST Arabidopsis thaliana protein match is: Flavoprotein (TAIR:AT1G48605.1); Has 7047 Blast hits to 7045 proteins in 2495 species: Archae - 186; Bacteria - 4343; Metazoa - 125; Fungi - 269; Plants - 90; Viruses - 5; Other Eukaryotes - 2029 (source: NCBI BLink).	PF02441	PTHR14359	KOG0672	4.1.1.36	K01598	GO:0003824	-	-	-	-	Direct function in ion homeostasis, potential transport function, or found regulated/related to response to ions or osmotic stress	-	-	-	-	-	-	-	-
Potri.015G089700	1	1	['Al27']	["5'"]	1423	6.767	yes	500	['translation', 'peptide biosynthetic process', 'amide biosynthetic process', 'photosynthesis', 'peptide metabolic process', 'cellular amide metabolic process', 'organonitrogen compound biosynthetic process', 'cellular macromolecule biosynthetic process', 'cellular response to environmental stimulus', 'cellular response to high light intensity', 'cellular response to light intensity', 'cellular r…	Potri.015G089700	PF00657	PTHR22835,PTHR22835:SF231	-	3.1.1.49	-	GO:0016788	-	AT3G48460	-	GDSL-like Lipase/Acylhydrolase superfamily protein	GDSL-like Lipase/Acylhydrolase superfamily protein	-	GDSL-like Lipase/Acylhydrolase superfamily protein; FUNCTIONS IN: hydrolase activity, acting on ester bonds, carboxylesterase activity; INVOLVED IN: glycerol biosynthetic process, lipid metabolic process; LOCATED IN: endomembrane system; EXPRESSED IN: 22 plant structures; EXPRESSED DURING: 14 growth stages; CONTAINS InterPro DOMAIN/s: Lipase, GDSL (InterPro:IPR001087); BEST Arabidopsis thaliana p…	PF00657	PTHR22835,PTHR22835:SF231	-	3.1.1.49	-	GO:0016788	-	-	-	-	-	-	-	-	-	-	-	-	-
Potri.015G089500	1	1	['Al27']	["3'"]	8272	6.767	-	-	-	Potri.015G089500	-	PTHR12741,PTHR12741:SF5	-	2.4.1.34	K11000	-	-	AT2G36850	ATGSL08	glucan synthase-like 8	glucan synthase-like 8	Encodes GSL8, a member of the Glucan Synthase-Like (GSL) family believed to be involved in the synthesis of the cell wall component callose. GSL8 is required for male gametophyte development and plant growth. Has a role in entry of microspores into mitosis. Also refer to GSL10 (At3g07160).	glucan synthase-like 8 (GSL8); FUNCTIONS IN: transferase activity, transferring glycosyl groups, 1,3-beta-glucan synthase activity; INVOLVED IN: microsporogenesis, 1,3-beta-glucan biosynthetic process, pollen development, developmental growth; LOCATED IN: 1,3-beta-glucan synthase complex, plasma membrane; EXPRESSED IN: 26 plant structures; EXPRESSED DURING: 13 growth stages; CONTAINS InterPro DOM…	PF14288,PF02364	PTHR12741,PTHR12741:SF5	-	2.4.1.34	K11000	GO:0016020,GO:0006075,GO:0003843,GO:0000148	-	-	-	-	-	-	-	-	-	-	-	-	-
Potri.016G142200	1	1	['Al27']	["3'"]	3977	6.76447	yes	500	['photosynthesis', 'photosynthesis, light harvesting', 'photosynthesis, light reaction', 'generation of precursor metabolites and energy', 'monocarboxylic acid metabolic process', 'ATP metabolic process', 'fatty acid biosynthetic process', 'monocarboxylic acid biosynthetic process', 'purine ribonucleotide metabolic process', 'ribonucleotide metabolic process', 'ribose phosphate metabolic process'…	Potri.016G142200	PF03168	PTHR31852,PTHR31852:SF3	-	-	-	-	-	AT3G05975	-	Late embryogenesis abundant (LEA) hydroxyproline-rich glycoprotein family	Late embryogenesis abundant (LEA) hydroxyproline-rich glycoprotein family	-	Late embryogenesis abundant (LEA) hydroxyproline-rich glycoprotein family; FUNCTIONS IN: molecular_function unknown; INVOLVED IN: biological_process unknown; LOCATED IN: endomembrane system; CONTAINS InterPro DOMAIN/s: Late embryogenesis abundant protein, group 2 (InterPro:IPR004864); BEST Arabidopsis thaliana protein match is: Late embryogenesis abundant (LEA) hydroxyproline-rich glycoprotein fa…	PF03168	PTHR31852,PTHR31852:SF3	-	-	-	-	-	-	-	-	-	-	-	-	-	-	-	-	-
Potri.016G142300	1	1	['Al27']	["3'"]	1149	6.76447	-	-	-	Potri.016G142300	PF03168	PTHR31852,PTHR31852:SF43	-	-	-	-	-	AT3G54200	-	Late embryogenesis abundant (LEA) hydroxyproline-rich glycoprotein family	Late embryogenesis abundant (LEA) hydroxyproline-rich glycoprotein family	-	Late embryogenesis abundant (LEA) hydroxyproline-rich glycoprotein family; FUNCTIONS IN: molecular_function unknown; INVOLVED IN: biological_process unknown; LOCATED IN: anchored to plasma membrane, plasma membrane; EXPRESSED IN: 23 plant structures; EXPRESSED DURING: 14 growth stages; CONTAINS InterPro DOMAIN/s: Late embryogenesis abundant protein, group 2 (InterPro:IPR004864); BEST Arabidopsis …	PF03168	PTHR31852,PTHR31852:SF43	-	-	-	-	-	-	-	-	-	-	-	-	-	-	-	-	-
Potri.016G142400	1	1	['Al27']	["5'"]	3106	6.76447	-	-	-	-	-	-	-	-	-	-	-	-	-	-	-	-	-	-	-	-	-	-	-	-	-	-	-	-	-	-	-	-	-	-	-	-
Potri.016G142500	1	1	['Al27']	["5'"]	4892	6.76447	-	-	-	Potri.016G142500	-	PTHR33739,PTHR33739:SF6	-	-	-	-	-	AT3G23590	MED33A	REF4-related 1	REF4-related 1	Encodes a protein shown to physically associate with the conserved transcriptional coregulatory complex, Mediator, and is involved in the regulation of phenylpropanoid homeostasis.	REF4-related 1 (RFR1); BEST Arabidopsis thaliana protein match is: reduced epidermal fluorescence 4 (TAIR:AT2G48110.1); Has 143 Blast hits to 139 proteins in 18 species: Archae - 0; Bacteria - 0; Metazoa - 0; Fungi - 0; Plants - 143; Viruses - 0; Other Eukaryotes - 0 (source: NCBI BLink).	-	PTHR33739,PTHR33739:SF5	-	-	-	-	-	-	-	-	-	-	-	LOC_Os07g48350	['Cr']	-	-	-	-
Potri.016G142100	1	1	['Al27']	["3'"]	5646	6.76447	-	-	-	Potri.016G142100	-	PTHR36310,PTHR36310:SF1	-	-	-	-	-	AT2G28330	-	-	-	-	unknown protein; BEST Arabidopsis thaliana protein match is: unknown protein (TAIR:AT1G08035.1); Has 18 Blast hits to 18 proteins in 6 species: Archae - 0; Bacteria - 0; Metazoa - 0; Fungi - 0; Plants - 18; Viruses - 0; Other Eukaryotes - 0 (source: NCBI BLink).	-	-	-	-	-	-	-	-	-	-	-	-	-	-	-	-	-	-	-
Potri.003G029400	1	1	['Al27']	["3'"]	873	6.75945	-	-	-	Potri.003G029400	PF08263,PF00560,PF13855	PTHR27004,PTHR27004:SF11	KOG0472	2.7.11.1	-	GO:0005515	-	AT1G58190	AtRLP9	receptor like protein 9	receptor like protein 9	-	receptor like protein 9 (RLP9); INVOLVED IN: signal transduction; LOCATED IN: endomembrane system; CONTAINS InterPro DOMAIN/s: Leucine-rich repeat, typical subtype (InterPro:IPR003591), Leucine-rich repeat-containing N-terminal domain, type 2 (InterPro:IPR013210), Leucine-rich repeat (InterPro:IPR001611); BEST Arabidopsis thaliana protein match is: receptor like protein 13 (TAIR:AT1G74170.1).	PF08263,PF13855	PTHR27004,PTHR27004:SF29	KOG0472	2.7.11.1	-	GO:0005515	-	-	-	-	-	-	-	-	-	-	-	-	-
Potri.003G029500	1	1	['Al27']	["5'"]	1397	6.75945	-	-	-	Potri.003G029500	-	PTHR34798	-	-	-	-	-	AT3G22380	TIC	time for coffee	time for coffee	Encodes a nucleus-acting plant-specific clock regulator working close to the central oscillator and affecting the circadian gating of light responses. Circadian gating is the alteration of circadian phase according to the photoperiod of the entraining day/light cycle and the rhythmic antagonism of light responses in the early subjective night. TIC differentially regulates CCA1 and PRR9 from LHY, …	TIME FOR COFFEE (TIC); FUNCTIONS IN: molecular_function unknown; INVOLVED IN: regulation of circadian rhythm; LOCATED IN: nucleus; EXPRESSED IN: 23 plant structures; EXPRESSED DURING: 14 growth stages; BEST Arabidopsis thaliana protein match is: TIC-like (TAIR:AT3G63180.1); Has 30201 Blast hits to 17322 proteins in 780 species: Archae - 12; Bacteria - 1396; Metazoa - 17338; Fungi - 3422; Plants -…	-	PTHR34798,PTHR34798:SF2	-	-	-	-	-	-	-	-	-	-	-	-	-	-	-	-	-
Potri.003G029600	1	1	['Al27']	["5'"]	8505	6.75945	-	-	-	Potri.003G029600	PF16987	PTHR33137,PTHR33137:SF4	-	-	-	-	-	AT1G15780	-	-	-	-	unknown protein; BEST Arabidopsis thaliana protein match is: unknown protein (TAIR:AT2G10440.1); Has 103701 Blast hits to 43153 proteins in 1828 species: Archae - 30; Bacteria - 7385; Metazoa - 38639; Fungi - 11531; Plants - 7727; Viruses - 307; Other Eukaryotes - 38082 (source: NCBI BLink).	PF16987	PTHR33137,PTHR33137:SF4	-	-	K14972	-	-	-	-	-	-	-	-	-	-	-	-	-	-
Potri.004G111200	1	1	['Al27']	["3'"]	2473	6.73283	-	-	-	Potri.004G111200	-	-	-	-	-	-	-	-	-	-	-	-	-	-	-	-	-	-	-	-	-	-	-	-	-	-	-	-	-	-	-	-
Potri.003G041500	1	1	['Al27']	["3'"]	4302	6.72816	-	-	-	-	-	-	-	-	-	-	-	-	-	-	-	-	-	-	-	-	-	-	-	-	-	-	-	-	-	-	-	-	-	-	-	-
Potri.003G041600	2	1	['Al27']	["5'"]	2787	6.72816	-	-	-	Potri.003G041600	PF13855	PTHR27004,PTHR27004:SF11	KOG0472	-	-	GO:0005515	-	AT1G54470	RPP27	RNI-like superfamily protein	RNI-like superfamily protein	Encodes a Cf-like gene in Arabidopsis that confers downy mildew resistance to several isolates of Peronospora parasitica.	resistance to Peronospora parasitica 27 (RPP27); LOCATED IN: endomembrane system; CONTAINS InterPro DOMAIN/s: Leucine-rich repeat, typical subtype (InterPro:IPR003591), Leucine-rich repeat-containing N-terminal domain, type 2 (InterPro:IPR013210), Leucine-rich repeat (InterPro:IPR001611); BEST Arabidopsis thaliana protein match is: receptor like protein 21 (TAIR:AT2G25470.1).	PF08263,PF00560,PF13855	PTHR27004,PTHR27004:SF29	KOG0472	-	-	GO:0005515	-	-	-	-	-	-	-	-	-	-	-	-	-
Potri.002G203600	1	1	['Al27']	["5'"]	4323	6.69037	-	-	-	Potri.002G203600	PF13893,PF00076	PTHR10501,PTHR10501:SF17	KOG4206	-	-	GO:0003676,GO:0017069,GO:0000398	-	AT2G47580	U1A	spliceosomal protein U1A	spliceosomal protein U1A	encodes spliceosomal protein U1A	spliceosomal protein U1A (U1A); FUNCTIONS IN: RNA binding, nucleotide binding, nucleic acid binding; INVOLVED IN: response to salt stress, nuclear mRNA splicing, via spliceosome; LOCATED IN: nucleolus, nucleus, U1 snRNP; EXPRESSED IN: 23 plant structures; EXPRESSED DURING: 15 growth stages; CONTAINS InterPro DOMAIN/s: RNA recognition motif, RNP-1 (InterPro:IPR000504), Nucleotide-binding, alpha-be…	PF13893,PF00076	PTHR10501,PTHR10501:SF17	KOG4206	-	K11091	GO:0003676,GO:0017069,GO:0000398	-	-	-	-	-	-	-	-	-	-	-	-	-
Potri.004G031700	2	1	['Al27']	["5'", "3'"]	751	6.67572	yes	500	['regulation of transcription, DNA-templated', 'regulation of nucleic acid-templated transcription', 'regulation of RNA biosynthetic process', 'regulation of RNA metabolic process', 'regulation of biosynthetic process', 'regulation of macromolecule biosynthetic process', 'regulation of cellular biosynthetic process', 'regulation of nucleobase-containing compound metabolic process', 'regulation of…	Potri.004G031700	PF00085	PTHR10438,PTHR10438:SF242	KOG0907	1.6.5.4	K03671	GO:0045454,GO:0015035,GO:0006662	-	AT1G11530	ATCXXS1	C-terminal cysteine residue is changed to a serine 1	C-terminal cysteine residue is changed to a serine 1	Encodes a monocysteinic thioredoxin, thioredoxin in which the second cysteine of the redox site is replaced by a serine, with low disulfide reductase but efficient disulfide isomerase activity.	C-terminal cysteine residue is changed to a serine 1 (CXXS1); CONTAINS InterPro DOMAIN/s: Thioredoxin fold (InterPro:IPR012335), Thioredoxin, core (InterPro:IPR015467), Thioredoxin-like (InterPro:IPR017936), Thioredoxin domain (InterPro:IPR013766), Thioredoxin-like fold (InterPro:IPR012336); BEST Arabidopsis thaliana protein match is: thioredoxin H-type 1 (TAIR:AT3G51030.1); Has 9365 Blast hits t…	PF00085	PTHR10438,PTHR10438:SF242	KOG0907	1.6.5.4	K03671	GO:0045454,GO:0015035,GO:0006662	-	-	-	-	-	-	-	-	-	-	-	-	-
Potri.004G031600	2	1	['Al27']	["5'", "3'"]	607	6.67572	yes	281	['mitotic cell cycle process', 'mitotic cell cycle', 'microtubule-based process', 'cell cycle process', 'movement of cell or subcellular component', 'microtubule-based movement', 'cell cycle', 'DNA replication', 'chromosome segregation', 'regulation of cell cycle process', 'mitotic nuclear division', 'mitotic sister chromatid segregation', 'sister chromatid segregation', 'nuclear chromosome segre…	Potri.004G031600	PF00225	PTHR24115,PTHR24115:SF464	-	3.6.4.5	K10405	GO:0008017,GO:0007018,GO:0005524,GO:0003777,GO:0005871	-	AT4G21270	ATK1	kinesin 1	kinesin 1	Encodes a kinesin-like motor protein heavy chain. Loss of function mutations have reduced fertility and are defective in spindle formation in male meiosis.	kinesin 1 (ATK1); CONTAINS InterPro DOMAIN/s: Kinesin, motor region, conserved site (InterPro:IPR019821), Kinesin, motor domain (InterPro:IPR001752); BEST Arabidopsis thaliana protein match is: kinesin 5 (TAIR:AT4G05190.1); Has 113981 Blast hits to 63024 proteins in 3025 species: Archae - 1256; Bacteria - 16796; Metazoa - 54341; Fungi - 9779; Plants - 6646; Viruses - 430; Other Eukaryotes - 24733…	PF00225	PTHR24115,PTHR24115:SF464	-	3.6.4.5	K10405	GO:0008017,GO:0007018,GO:0005524,GO:0003777,GO:0005871	-	-	-	-	-	-	-	-	-	-	-	-	-
Potri.004G031500	1	1	['Al27']	["3'"]	909	6.67572	yes	500	['photosynthesis', 'photosynthesis, light harvesting', 'photosynthesis, light reaction', 'generation of precursor metabolites and energy', 'ATP metabolic process', 'proton motive force-driven ATP synthesis', 'purine ribonucleotide metabolic process', 'ribonucleotide metabolic process', 'ribose phosphate metabolic process', 'ATP biosynthetic process', 'purine nucleotide metabolic process', 'purine…	Potri.004G031500	PF05757	PTHR33399,PTHR33399:SF3	-	-	K08901	GO:0019898,GO:0015979,GO:0009654,GO:0009523,GO:0005509	-	AT4G05180	PSBQ	photosystem II subunit Q-2	photosystem II subunit Q-2	Encodes the PsbQ subunit of the oxygen evolving complex of photosystem II.	photosystem II subunit Q-2 (PSBQ-2); FUNCTIONS IN: calcium ion binding; INVOLVED IN: peptidyl-cysteine S-nitrosylation; LOCATED IN: in 9 components; EXPRESSED IN: 23 plant structures; EXPRESSED DURING: 14 growth stages; CONTAINS InterPro DOMAIN/s: Photosystem II oxygen evolving complex protein PsbQ (InterPro:IPR008797); BEST Arabidopsis thaliana protein match is: photosystem II subunit QA (TAIR:A…	PF05757	-	-	-	K08901	GO:0019898,GO:0015979,GO:0009654,GO:0009523,GO:0005509	-	-	-	-	-	-	-	-	-	-	-	-	-
Potri.004G031400	1	1	['Al27']	["3'"]	6509	6.67572	yes	99	['response to auxin', 'response to endogenous stimulus', 'response to hormone', 'response to organic substance']	Potri.004G031400	PF00685	PTHR11783,PTHR11783:SF74	KOG1584	-	-	GO:0008146	-	AT1G13420	ATST4B	sulfotransferase 4B	sulfotransferase 4B	Encodes a sulfotransferase. Unlike the related ST4A protein (At2g14920), in vitro experiements show that this enzyme does not act brassinosteroids. ST4B is expressed in the roots and transcript levels rise in response to cytokinin treatment.	sulfotransferase 4B (ST4B); CONTAINS InterPro DOMAIN/s: Sulfotransferase domain (InterPro:IPR000863); BEST Arabidopsis thaliana protein match is: sulfotransferase 4A (TAIR:AT2G14920.1); Has 2771 Blast hits to 2728 proteins in 191 species: Archae - 0; Bacteria - 215; Metazoa - 1679; Fungi - 1; Plants - 543; Viruses - 0; Other Eukaryotes - 333 (source: NCBI BLink).	PF13469	PTHR11783,PTHR11783:SF74	KOG1584	-	-	-	-	-	-	-	-	-	-	-	-	-	-	-	-
Potri.002G160100	1	1	['Al27']	['in gene']	0	6.67162	yes	500	['protein phosphorylation', 'phosphorylation', 'macromolecule modification', 'cellular protein modification process', 'protein modification process', 'multicellular organismal process', 'cell recognition', 'pollination', 'pollen-pistil interaction', 'multi-multicellular organism process', 'recognition of pollen', 'reproduction', 'reproductive process', 'phosphorus metabolic process', 'phosphate-c…	Potri.002G160100	-	PTHR37695	-	-	-	-	-	AT1G01690	ATPRD3	putative recombination initiation defects 3	putative recombination initiation defects 3	Encodes a novel plant-specific protein that is involved in meiotic double strand break formation.	putative recombination initiation defects 3 (PRD3); Has 279 Blast hits to 273 proteins in 87 species: Archae - 2; Bacteria - 106; Metazoa - 105; Fungi - 5; Plants - 32; Viruses - 0; Other Eukaryotes - 29 (source: NCBI BLink).	-	PTHR37695	-	-	-	-	-	-	-	-	-	-	-	-	-	-	-	-	-
Potri.004G031800	1	1	['Al27']	["5'"]	177	6.64016	yes	137	['photosynthesis, light harvesting', 'photosynthesis, light reaction', 'photosynthesis', 'generation of precursor metabolites and energy']	Potri.004G031800	PF00010	PTHR23042,PTHR23042:SF67	-	-	-	GO:0046983	bHLH	AT5G54680	bHLH105	basic helix-loop-helix (bHLH) DNA-binding superfamily protein	basic helix-loop-helix (bHLH) DNA-binding superfamily protein	-	iaa-leucine resistant3 (ILR3); FUNCTIONS IN: DNA binding, sequence-specific DNA binding transcription factor activity; INVOLVED IN: regulation of transcription; LOCATED IN: nucleus; EXPRESSED IN: 24 plant structures; EXPRESSED DURING: 15 growth stages; CONTAINS InterPro DOMAIN/s: Helix-loop-helix DNA-binding domain (InterPro:IPR001092), Helix-loop-helix DNA-binding (InterPro:IPR011598); BEST Arab…	PF00010	PTHR23042,PTHR23042:SF67	-	-	-	GO:0046983	-	-	-	-	-	-	-	-	-	-	-	-	-
Potri.004G031900	1	1	['Al27']	["5'"]	3914	6.64016	-	-	-	Potri.004G031900	PF01925	PTHR14255,PTHR14255:SF3	-	-	-	GO:0016021	-	AT1G61740	-	Sulfite exporter TauE/SafE family protein	Sulfite exporter TauE/SafE family protein	-	Sulfite exporter TauE/SafE family protein; LOCATED IN: endomembrane system, integral to membrane; EXPRESSED IN: 22 plant structures; EXPRESSED DURING: 13 growth stages; CONTAINS InterPro DOMAIN/s: Protein of unknown function DUF81 (InterPro:IPR002781); BEST Arabidopsis thaliana protein match is: Sulfite exporter TauE/SafE family protein (TAIR:AT1G11540.1); Has 2571 Blast hits to 2364 proteins in …	PF01925	PTHR14255,PTHR14255:SF3	-	-	-	GO:0016021	-	-	-	-	Direct function in ion homeostasis, potential transport function, or found regulated/related to response to ions or osmotic stress	-	-	-	-	-	-	-	-
Potri.004G032000	1	1	['Al27']	["5'"]	7766	6.64016	-	-	-	Potri.004G032000	PF01657	PTHR32099,PTHR32099:SF3	-	-	-	-	-	AT3G22060	-	Receptor-like protein kinase-related family protein	Receptor-like protein kinase-related family protein	contains Pfam profile: PF01657 Domain of unknown function that is usually associated with protein kinase domain Pfam:PF00069, however this protein does not have the protein kinase domain	Receptor-like protein kinase-related family protein; FUNCTIONS IN: molecular_function unknown; INVOLVED IN: response to abscisic acid stimulus; LOCATED IN: cell wall, vacuole; EXPRESSED IN: 17 plant structures; EXPRESSED DURING: 9 growth stages; CONTAINS InterPro DOMAIN/s: Protein of unknown function DUF26 (InterPro:IPR002902); BEST Arabidopsis thaliana protein match is: Domain of unknown functio…	PF01657	PTHR32411	-	-	-	-	-	-	-	-	-	-	-	-	-	-	-	-	-
Potri.003G028200	1	1	['Al27']	["5'"]	8694	6.59176	yes	500	['photosynthesis', 'photosynthesis, light harvesting', 'photosynthesis, light reaction', 'generation of precursor metabolites and energy', 'ATP metabolic process', 'purine ribonucleotide metabolic process', 'ribonucleotide metabolic process', 'ribose phosphate metabolic process', 'purine nucleotide metabolic process', 'purine-containing compound metabolic process', 'proton motive force-driven ATP…	Potri.003G028200	PF08263,PF00560,PF13855	PTHR27004,PTHR27004:SF11	KOG0472	2.7.11.1	-	GO:0005515	-	AT1G58190	AtRLP9	receptor like protein 9	receptor like protein 9	-	receptor like protein 9 (RLP9); INVOLVED IN: signal transduction; LOCATED IN: endomembrane system; CONTAINS InterPro DOMAIN/s: Leucine-rich repeat, typical subtype (InterPro:IPR003591), Leucine-rich repeat-containing N-terminal domain, type 2 (InterPro:IPR013210), Leucine-rich repeat (InterPro:IPR001611); BEST Arabidopsis thaliana protein match is: receptor like protein 13 (TAIR:AT1G74170.1).	PF08263,PF13855	PTHR27004,PTHR27004:SF29	KOG0472	2.7.11.1	-	GO:0005515	-	-	-	-	-	-	-	-	-	-	-	-	-
Potri.003G028000	1	1	['Al27']	["3'"]	5164	6.59176	-	-	-	Potri.003G028000	PF16987	PTHR33137,PTHR33137:SF4	-	-	K14972	-	-	AT1G15780	-	-	-	-	unknown protein; BEST Arabidopsis thaliana protein match is: unknown protein (TAIR:AT2G10440.1); Has 103701 Blast hits to 43153 proteins in 1828 species: Archae - 30; Bacteria - 7385; Metazoa - 38639; Fungi - 11531; Plants - 7727; Viruses - 307; Other Eukaryotes - 38082 (source: NCBI BLink).	PF16987	PTHR33137,PTHR33137:SF4	-	-	K14972	-	-	-	-	-	-	-	-	-	-	-	-	-	-
Potri.003G028100	1	1	['Al27']	["5'"]	3068	6.59176	-	-	-	-	-	-	-	-	-	-	-	-	-	-	-	-	-	-	-	-	-	-	-	-	-	-	-	-	-	-	-	-	-	-	-	-
Potri.007G050600	2	1	['Al27']	["3'"]	2580	6.51856	-	-	-	Potri.007G050600	PF01566	PTHR11706,PTHR11706:SF46	-	-	K12347	GO:0016020,GO:0006810,GO:0005215	-	AT2G23150	ATNRAMP3	natural resistance-associated macrophage protein 3	natural resistance-associated macrophage protein 3	Encodes a member of the Nramp2 metal transporter family; like its homolog Atnramp4, localized in vacuolar membrane. Seedlings of double mutant, atnramp3-1 atnramp4-1, were arrested at early germination.	natural resistance-associated macrophage protein 3 (NRAMP3); FUNCTIONS IN: manganese ion transmembrane transporter activity, inorganic anion transmembrane transporter activity, metal ion transmembrane transporter activity; INVOLVED IN: in 10 processes; LOCATED IN: vacuolar membrane, plasma membrane, vacuole; EXPRESSED IN: 27 plant structures; EXPRESSED DURING: 13 growth stages; CONTAINS InterPro …	PF01566	PTHR11706,PTHR11706:SF46	-	-	K12347	GO:0016020,GO:0006810,GO:0005215	['multicellular organismal-level chemical homeostasis', 'inorganic ion homeostasis', 'intracellular chemical homeostasis', 'monoatomic ion homeostasis']	['GO:0140962', 'GO:0098771', 'GO:0055082', 'GO:0050801']	GO:0005215	transporter activity	-	-	-	-	-	-	-	yes	Fe,Mn,Zn
Potri.T070100	1	1	['Al27']	["3'"]	8219	6.50585	yes	500	['microtubule-based process', 'S-adenosylmethionine biosynthetic process', 'S-adenosylmethionine metabolic process', 'sulfur compound biosynthetic process', 'cytoskeleton organization', 'Arp2/3 complex-mediated actin nucleation', 'sulfur compound metabolic process', 'actin cytoskeleton organization', 'actin filament-based process', 'actin nucleation', 'movement of cell or subcellular component', …	Potri.T070100	PF08267,PF01717	PTHR30519,PTHR30519:SF0	-	2.1.1.14	K00549	GO:0008652,GO:0008270,GO:0003871,GO:0009086	-	AT5G17920	ATCIMS	Cobalamin-independent synthase family protein	Cobalamin-independent synthase family protein	Encodes a cytosolic cobalamin-independent methionine synthase, involved in methionine regeneration via the activated methyl cycle (SAM cycle). The protein undergoes thiolation following treatment with the oxidant tert-butylhydroperoxide.	ATMS1; FUNCTIONS IN: 5-methyltetrahydropteroyltriglutamate-homocysteine S-methyltransferase activity, copper ion binding, methionine synthase activity; INVOLVED IN: response to cadmium ion, response to zinc ion, response to salt stress, methionine biosynthetic process; LOCATED IN: in 7 components; EXPRESSED IN: 12 plant structures; EXPRESSED DURING: seedling growth, seed development stages; CONTA…	PF08267,PF01717	PTHR30519,PTHR30519:SF0	-	2.1.1.14	K00549	GO:0008652,GO:0008270,GO:0003871,GO:0009086	-	-	-	-	-	-	-	-	-	-	-	-	-
Potri.T070200	1	1	['Al27']	["3'"]	653	6.50585	-	-	-	Potri.T070200	-	-	-	-	-	-	-	-	-	-	-	-	-	-	-	-	-	-	-	-	-	-	-	-	-	-	-	-	-	-	-	-
Potri.T070300	1	1	['Al27']	["5'"]	3563	6.50585	-	-	-	Potri.T070300	PF00035	PTHR10910,PTHR10910:SF95	-	-	-	-	-	AT3G62800	DRB4	double-stranded-RNA-binding protein 4	double-stranded-RNA-binding protein 4	Encodes a nuclear dsRNA-binding protein DRB4 that interacts specifically with DCL4. May regulate DCL4 function and thereby affect miRNA biogenesis. Also has an impact on polymerase IV-dependent siRNA levels. DRB4 interacts with the P6 viral protein from Cauliflower mosaic virus and may be a target of viral silencing suppression.	double-stranded-RNA-binding protein 4 (DRB4); FUNCTIONS IN: double-stranded RNA binding, protein binding; INVOLVED IN: production of ta-siRNAs involved in RNA interference; LOCATED IN: nucleus; EXPRESSED IN: 25 plant structures; EXPRESSED DURING: 15 growth stages; CONTAINS InterPro DOMAIN/s: Double-stranded RNA-binding (InterPro:IPR001159), Double-stranded RNA-binding-like (InterPro:IPR014720); B…	PF00035	PTHR10910,PTHR10910:SF95	-	-	-	-	-	-	-	-	-	-	-	-	-	-	-	-	-
Potri.T070400	1	1	['Al27']	["5'"]	6353	6.50585	-	-	-	Potri.T070400	-	-	-	-	-	-	-	-	-	-	-	-	-	-	-	-	-	-	-	-	-	-	-	-	-	-	-	-	-	-	-	-
Potri.016G064400	1	1	['Al27']	["5'"]	3478	6.50446	-	-	-	Potri.016G064400	-	-	-	-	-	-	-	-	-	-	-	-	-	-	-	-	-	-	-	-	-	-	-	-	-	-	-	-	-	-	-	-
Potri.016G064300	1	1	['Al27']	["5'"]	1152	6.50446	-	-	-	Potri.016G064300	PF02225,PF04389,PF04253	PTHR10404,PTHR10404:SF42	-	3.4.17.11	K01301	-	-	AT3G54720	AMP1	Peptidase M28 family protein	Peptidase M28 family protein	Encodes glutamate carboxypeptidase. Various alleles show-increased cotyledon number and rate of leaf initiation, show transformation of leaves to cotyledons, altered flowering time and photomorphogenesis and an increased level of cytokinin biosynthesis. Involved in ethylene enhanced hypocotyl elongation in the light. Strong genetic interaction between TGH and AMP1.	ALTERED MERISTEM PROGRAM 1 (AMP1); CONTAINS InterPro DOMAIN/s: Protease-associated PA (InterPro:IPR003137), Transferrin receptor-like, dimerisation (InterPro:IPR007365), Peptidase M28 (InterPro:IPR007484); BEST Arabidopsis thaliana protein match is: Peptidase M28 family protein (TAIR:AT5G19740.1); Has 3363 Blast hits to 3338 proteins in 594 species: Archae - 10; Bacteria - 1310; Metazoa - 699; Fu…	PF02225,PF04389,PF04253	PTHR10404,PTHR10404:SF42	-	3.4.17.11	K01301	-	-	-	-	-	-	-	-	-	-	-	-	-	-
Potri.016G064200	1	1	['Al27']	["3'"]	2288	6.50446	yes	500	['translation', 'peptide biosynthetic process', 'amide biosynthetic process', 'cellular macromolecule biosynthetic process', 'peptide metabolic process', 'cellular amide metabolic process', 'carbohydrate metabolic process', 'DNA replication', 'microtubule-based process', 'cell cycle process', 'organonitrogen compound biosynthetic process', 'chromosome segregation', 'cell cycle', 'mitotic cell cyc…	Potri.016G064200	-	PTHR36065,PTHR36065:SF1	-	-	-	-	-	AT5G06590	-	-	-	-	unknown protein; Has 38 Blast hits to 38 proteins in 14 species: Archae - 0; Bacteria - 2; Metazoa - 0; Fungi - 0; Plants - 36; Viruses - 0; Other Eukaryotes - 0 (source: NCBI BLink).	-	PTHR36065,PTHR36065:SF1	-	-	-	-	-	-	-	-	-	-	-	-	-	-	-	-	-
Potri.016G064100	1	1	['Al27']	["3'"]	6681	6.50446	yes	500	['RNA metabolic process', 'nucleic acid metabolic process', 'macromolecule metabolic process', 'peptidyl-lysine modification', 'regulation of gene expression', 'transcription, DNA-templated', 'nucleic acid-templated transcription', 'RNA biosynthetic process', 'regulation of macromolecule metabolic process', 'regulation of metabolic process', 'nucleobase-containing compound metabolic process', 'hi…	Potri.016G064100	PF00917,PF13423,PF14533,PF12436	PTHR24006,PTHR24006:SF445	-	3.4.19.12	K11838	GO:0005515	-	AT5G06600	UBP12	ubiquitin-specific protease 12	ubiquitin-specific protease 12	Encodes a ubiquitin-specific protease.	ubiquitin-specific protease 12 (UBP12); FUNCTIONS IN: ubiquitin-specific protease activity, ubiquitin thiolesterase activity; INVOLVED IN: ubiquitin-dependent protein catabolic process; LOCATED IN: cellular_component unknown; EXPRESSED IN: 25 plant structures; EXPRESSED DURING: 14 growth stages; CONTAINS InterPro DOMAIN/s: TRAF-like (InterPro:IPR008974), Peptidase C19, ubiquitin carboxyl-terminal…	PF00917,PF13423,PF14533,PF12436	PTHR24006,PTHR24006:SF445	-	3.4.19.12	K11838	GO:0005515	-	-	-	-	-	-	-	-	-	-	-	-	-
Potri.006G032300	1	1	['Al27']	["3'"]	7437	6.49214	yes	392	['regulation of transcription, DNA-templated', 'regulation of nucleic acid-templated transcription', 'regulation of RNA biosynthetic process', 'regulation of RNA metabolic process', 'regulation of biosynthetic process', 'regulation of macromolecule biosynthetic process', 'regulation of cellular biosynthetic process', 'regulation of nucleobase-containing compound metabolic process', 'regulation of…	Potri.006G032300	PF05678	PTHR33179,PTHR33179:SF9	-	-	-	-	-	AT3G56880	-	VQ motif-containing protein	VQ motif-containing protein	-	VQ motif-containing protein; CONTAINS InterPro DOMAIN/s: VQ (InterPro:IPR008889); BEST Arabidopsis thaliana protein match is: calmodulin (CAM)-binding protein of 25 kDa (TAIR:AT2G41010.1); Has 109 Blast hits to 109 proteins in 12 species: Archae - 0; Bacteria - 0; Metazoa - 0; Fungi - 3; Plants - 106; Viruses - 0; Other Eukaryotes - 0 (source: NCBI BLink).	PF05678	PTHR33179,PTHR33179:SF9	-	-	-	-	-	-	-	-	-	-	-	-	-	-	-	-	-
Potri.006G032400	1	1	['Al27']	["5'"]	432	6.49214	-	-	-	Potri.006G032400	-	-	-	-	-	-	-	-	-	-	-	-	-	-	-	-	-	-	-	-	-	-	-	-	-	-	-	-	-	-	-	-
Potri.006G032500	1	1	['Al27']	["5'"]	1170	6.49214	yes	500	['carboxylic acid metabolic process', 'oxoacid metabolic process', 'organic acid metabolic process', 'amino acid activation', 'tRNA aminoacylation', 'small molecule metabolic process', 'glycolytic process', 'ATP generation from ADP', 'purine nucleoside diphosphate metabolic process', 'purine ribonucleoside diphosphate metabolic process', 'ribonucleoside diphosphate metabolic process', 'ADP metabo…	Potri.006G032500	PF04117	PTHR11266,PTHR11266:SF40	KOG1944	-	K13347	GO:0016021	-	AT5G19750	-	Peroxisomal membrane 22 kDa (Mpv17/PMP22) family protein	Peroxisomal membrane 22 kDa (Mpv17/PMP22) family protein	-	Peroxisomal membrane 22 kDa (Mpv17/PMP22) family protein; FUNCTIONS IN: molecular_function unknown; INVOLVED IN: biological_process unknown; LOCATED IN: peroxisomal membrane, chloroplast, chloroplast envelope; EXPRESSED IN: 22 plant structures; EXPRESSED DURING: 13 growth stages; CONTAINS InterPro DOMAIN/s: Mpv17/PMP22 (InterPro:IPR007248); BEST Arabidopsis thaliana protein match is: Peroxisomal …	PF04117	PTHR11266,PTHR11266:SF40	KOG1944	-	K13348	GO:0016021	-	-	-	-	-	-	-	-	-	-	-	-	-
Potri.006G032700	1	1	['Al27']	["5'"]	6492	6.49214	-	-	-	Potri.006G032700	PF08263	PTHR27000,PTHR27000:SF31	-	2.7.11.1	-	-	-	AT5G20480	EFR	EF-TU receptor	EF-TU receptor	Encodes a predicted leucine-rich repeat receptor kinase (LRR-RLK). Functions as the receptor for bacterial PAMP (pathogen associated molecular patterns) EF-Tu.	EF-TU receptor (EFR); FUNCTIONS IN: protein serine/threonine kinase activity, transmembrane receptor protein kinase activity, kinase activity, ATP binding; INVOLVED IN: in 7 processes; LOCATED IN: endomembrane system; EXPRESSED IN: 14 plant structures; EXPRESSED DURING: 11 growth stages; CONTAINS InterPro DOMAIN/s: Protein kinase, ATP binding site (InterPro:IPR017441), Protein kinase, catalytic d…	PF08263,PF00560,PF13855,PF00069	PTHR27000,PTHR27000:SF39	KOG1187	2.7.11.1	K13428	GO:0005515,GO:0006468,GO:0005524,GO:0004672	-	-	-	-	-	-	-	-	-	-	-	-	-
Potri.006G032800	1	1	['Al27']	["5'"]	8142	6.49214	-	-	-	Potri.006G032800	PF05739	PTHR19957,PTHR19957:SF119	KOG3202	-	K08503	GO:0005515	-	AT1G79590	ATSYP52	syntaxin of plants 52	syntaxin of plants 52	Encodes one of 24 Arabidopsis syntaxins. Its mRNA has been shown to be expressed.	syntaxin of plants 52 (SYP52); FUNCTIONS IN: SNAP receptor activity; INVOLVED IN: vesicle-mediated transport; LOCATED IN: endosome membrane, vacuole; EXPRESSED IN: 24 plant structures; EXPRESSED DURING: 15 growth stages; CONTAINS InterPro DOMAIN/s: Target SNARE coiled-coil domain (InterPro:IPR000727), Syntaxin/epimorphin, conserved site (InterPro:IPR006012); BEST Arabidopsis thaliana protein matc…	PF05739	PTHR19957,PTHR19957:SF119	KOG3202	-	K08503	GO:0005515	-	-	-	-	-	-	-	-	-	-	-	-	-
Potri.006G032600	1	1	['Al27']	["5'"]	5276	6.49214	-	-	-	Potri.006G032600	-	-	-	2.7.11.1	-	-	-	AT3G47570	-	Leucine-rich repeat protein kinase family protein	Leucine-rich repeat protein kinase family protein	-	Leucine-rich repeat protein kinase family protein; FUNCTIONS IN: protein serine/threonine kinase activity, kinase activity, ATP binding; INVOLVED IN: transmembrane receptor protein tyrosine kinase signaling pathway, protein amino acid phosphorylation; LOCATED IN: plasma membrane; EXPRESSED IN: 13 plant structures; EXPRESSED DURING: 8 growth stages; CONTAINS InterPro DOMAIN/s: Protein kinase, ATP …	PF00560,PF08263,PF00069	PTHR27000,PTHR27000:SF39	KOG1187	2.7.11.1	-	GO:0005515,GO:0006468,GO:0005524,GO:0004672	-	-	-	-	-	-	-	-	-	-	-	-	-
Potri.012G134900	1	1	['Al27']	["3'"]	8085	6.45469	yes	500	['cation transport', 'ion transport']	Potri.012G134900	PF00107,PF08240	PTHR11695,PTHR11695:SF485	KOG0024	1.1.1.14	K00008	GO:0055114,GO:0016491,GO:0008270	-	AT5G51970	-	GroES-like zinc-binding alcohol dehydrogenase family protein	GroES-like zinc-binding alcohol dehydrogenase family protein	Encodes a putative sorbitol dehydrogenase that can be thiolated in vitro.	GroES-like zinc-binding alcohol dehydrogenase family protein; FUNCTIONS IN: oxidoreductase activity, zinc ion binding; INVOLVED IN: oxidation reduction; EXPRESSED IN: 24 plant structures; EXPRESSED DURING: 15 growth stages; CONTAINS InterPro DOMAIN/s: GroES-like (InterPro:IPR011032), Alcohol dehydrogenase GroES-like (InterPro:IPR013154), Alcohol dehydrogenase, zinc-containing, conserved site (Int…	PF00107,PF08240	PTHR11695,PTHR11695:SF485	KOG0024	1.1.1.14,1.1.1.56	K00008	GO:0055114,GO:0016491,GO:0008270	-	-	-	-	coexpressed genes enriched in transport-related GO-BP terms	-	-	LOC_Os08g43190	['Ca']	-	-	-	-
Potri.012G135100	1	1	['Al27']	["5'"]	4519	6.45469	-	-	-	Potri.012G135100	PF01476	PTHR33648,PTHR33648:SF1	-	-	-	-	-	AT4G25433	-	peptidoglycan-binding LysM domain-containing protein	peptidoglycan-binding LysM domain-containing protein	-	peptidoglycan-binding LysM domain-containing protein; FUNCTIONS IN: molecular_function unknown; INVOLVED IN: cell wall macromolecule catabolic process; LOCATED IN: endomembrane system; CONTAINS InterPro DOMAIN/s: Peptidoglycan-binding lysin domain (InterPro:IPR018392); BEST Arabidopsis thaliana protein match is: peptidoglycan-binding LysM domain-containing protein (TAIR:AT5G62150.1); Has 63 Blast…	PF01476	PTHR33648,PTHR33648:SF1	-	-	-	-	-	-	-	-	-	-	-	-	-	-	-	-	-
Potri.012G135000	1	1	['Al27']	["3'"]	5161	6.45469	-	-	-	Potri.012G135000	PF00107,PF08240	PTHR11695,PTHR11695:SF485	KOG0024	1.1.1.366,1.1.1.264	K00008	GO:0055114,GO:0016491,GO:0008270	-	AT5G51970	-	GroES-like zinc-binding alcohol dehydrogenase family protein	GroES-like zinc-binding alcohol dehydrogenase family protein	Encodes a putative sorbitol dehydrogenase that can be thiolated in vitro.	GroES-like zinc-binding alcohol dehydrogenase family protein; FUNCTIONS IN: oxidoreductase activity, zinc ion binding; INVOLVED IN: oxidation reduction; EXPRESSED IN: 24 plant structures; EXPRESSED DURING: 15 growth stages; CONTAINS InterPro DOMAIN/s: GroES-like (InterPro:IPR011032), Alcohol dehydrogenase GroES-like (InterPro:IPR013154), Alcohol dehydrogenase, zinc-containing, conserved site (Int…	PF00107,PF08240	PTHR11695,PTHR11695:SF485	KOG0024	1.1.1.14,1.1.1.56	K00008	GO:0055114,GO:0016491,GO:0008270	-	-	-	-	-	-	-	-	-	-	-	-	-
Potri.016G089400	1	1	['Al27']	["3'"]	4362	6.44009	yes	227	['regulation of transcription, DNA-templated', 'regulation of primary metabolic process', 'regulation of nitrogen compound metabolic process', 'regulation of nucleobase-containing compound metabolic process', 'regulation of cellular biosynthetic process', 'regulation of cellular metabolic process', 'regulation of biosynthetic process', 'regulation of RNA metabolic process', 'regulation of RNA bio…	Potri.016G089400	-	PTHR36063	-	-	-	-	-	-	-	-	-	-	-	-	-	-	-	-	-	-	-	-	-	-	-	-	-	-	-	-	-	-
Potri.016G089500	1	1	['Al27']	["5'"]	6934	6.44009	yes	500	['transport', 'establishment of localization', 'localization', 'ion transport', 'response to fatty acid', 'positive regulation of immune response', 'regulation of immune response', 'positive regulation of innate immune response', 'regulation of innate immune response', 'positive regulation of response to external stimulus', 'regulation of response to external stimulus', 'positive regulation of de…	Potri.016G089500	PF00230	PTHR19139,PTHR19139:SF167	KOG0223	-	K09872	GO:0016020,GO:0006810,GO:0005215	-	AT2G37170	PIP2;2	plasma membrane intrinsic protein 2	plasma membrane intrinsic protein 2	a member of the plasma membrane intrinsic protein subfamily PIP2. localizes to the plasma membrane and exhibits water transport activity in Xenopus oocyte. expressed specifically in the vascular bundles and protein level increases slightly during leaf dev	plasma membrane intrinsic protein 2 (PIP2B); FUNCTIONS IN: water channel activity; INVOLVED IN: response to water deprivation, response to salt stress, transport, water transport; LOCATED IN: plasma membrane, chloroplast, membrane; EXPRESSED IN: root, cultured cell, callus; EXPRESSED DURING: seedling growth; CONTAINS InterPro DOMAIN/s: Major intrinsic protein, conserved site (InterPro:IPR022357),…	PF00230	PTHR19139,PTHR19139:SF167	KOG0223	-	K09872	GO:0016020,GO:0006810,GO:0005215	-	-	GO:0005215	transporter activity	coexpressed genes enriched in transport-related GO-BP terms	-	-	LOC_Os07g26660	['N']	-	-	-	-
Potri.014G183200	1	1	['Al27']	["3'"]	6935	6.43652	-	-	-	Potri.014G183200	PF00692	PTHR11241	-	3.6.1.23	K01520	GO:0046080,GO:0016787	-	AT3G46940	DUT1	DUTP-PYROPHOSPHATASE-LIKE 1	DUTP-PYROPHOSPHATASE-LIKE 1	-	DUTP-PYROPHOSPHATASE-LIKE 1 (DUT1); FUNCTIONS IN: hydrolase activity, dUTP diphosphatase activity; INVOLVED IN: DNA repair, 2'-deoxyribonucleotide metabolic process; LOCATED IN: cellular_component unknown; EXPRESSED IN: 22 plant structures; EXPRESSED DURING: 13 growth stages; CONTAINS InterPro DOMAIN/s: DeoxyUTP pyrophosphatase domain, subfamily 1, (InterPro:IPR008181), DeoxyUTP pyrophosphatase d…	PF00692	PTHR11241,PTHR11241:SF0	KOG3370	3.6.1.23	K01520	GO:0046080,GO:0016787	-	-	-	-	-	-	-	-	-	-	-	-	-
Potri.014G183300	1	1	['Al27']	["5'"]	1899	6.43652	-	-	-	Potri.014G183300	-	-	-	-	-	-	-	-	-	-	-	-	-	-	-	-	-	-	-	-	-	-	-	-	-	-	-	-	-	-	-	-
Potri.015G017100	1	1	['Al27']	["5'"]	676	6.41567	-	-	-	Potri.015G017100	PF00069,PF04755	PTHR24056,PTHR24056:SF181	KOG0594	2.7.11.1	-	GO:0006468,GO:0005524,GO:0004672	-	AT5G53450	ORG1	OBP3-responsive gene 1	OBP3-responsive gene 1	-	OBP3-responsive gene 1 (ORG1); FUNCTIONS IN: structural molecule activity, protein kinase activity, kinase activity, ATP binding; INVOLVED IN: protein amino acid phosphorylation; LOCATED IN: chloroplast; EXPRESSED IN: 23 plant structures; EXPRESSED DURING: 13 growth stages; CONTAINS InterPro DOMAIN/s: Protein kinase, catalytic domain (InterPro:IPR000719), Serine/threonine-protein kinase PLK4 (Int…	PF04755,PF00069	PTHR24056,PTHR24056:SF181	KOG0594	2.7.11.1	-	GO:0006468,GO:0005524,GO:0004672	-	-	-	-	-	-	-	-	-	-	-	-	-
Potri.015G017000	1	1	['Al27']	["3'"]	1085	6.41567	-	-	-	Potri.015G017000	PF02362	-	-	-	-	GO:0003677	B3	AT4G01500	NGA4	AP2/B3-like transcriptional factor family protein	AP2/B3-like transcriptional factor family protein	-	NGATHA4 (NGA4); CONTAINS InterPro DOMAIN/s: Transcriptional factor B3 (InterPro:IPR003340); BEST Arabidopsis thaliana protein match is: AP2/B3-like transcriptional factor family protein (TAIR:AT1G01030.1); Has 1433 Blast hits to 1432 proteins in 74 species: Archae - 0; Bacteria - 0; Metazoa - 0; Fungi - 2; Plants - 1431; Viruses - 0; Other Eukaryotes - 0 (source: NCBI BLink).	PF02362	PTHR31140,PTHR31140:SF4	-	-	-	GO:0003677	-	-	-	-	-	-	-	-	-	-	-	-	-
Potri.015G016900	1	1	['Al27']	["3'"]	3616	6.41567	-	-	-	Potri.015G016900	-	PTHR24056,PTHR24056:SF181	-	-	-	-	-	AT5G53450	ORG1	OBP3-responsive gene 1	OBP3-responsive gene 1	-	OBP3-responsive gene 1 (ORG1); FUNCTIONS IN: structural molecule activity, protein kinase activity, kinase activity, ATP binding; INVOLVED IN: protein amino acid phosphorylation; LOCATED IN: chloroplast; EXPRESSED IN: 23 plant structures; EXPRESSED DURING: 13 growth stages; CONTAINS InterPro DOMAIN/s: Protein kinase, catalytic domain (InterPro:IPR000719), Serine/threonine-protein kinase PLK4 (Int…	PF04755,PF00069	PTHR24056,PTHR24056:SF181	KOG0594	2.7.11.1	-	GO:0006468,GO:0005524,GO:0004672	-	-	-	-	-	-	-	-	-	-	-	-	-
Potri.001G357000	1	1	['Al27']	["3'"]	4371	6.38828	-	-	-	Potri.001G357000	PF00364,PF00198	PTHR23151,PTHR23151:SF8	-	2.3.1.61	K00658	GO:0016746,GO:0008152	-	AT4G26910	-	Dihydrolipoamide succinyltransferase	Dihydrolipoamide succinyltransferase	-	Dihydrolipoamide succinyltransferase; FUNCTIONS IN: zinc ion binding, acyltransferase activity; INVOLVED IN: tricarboxylic acid cycle, metabolic process; LOCATED IN: mitochondrion, membrane; EXPRESSED IN: 25 plant structures; EXPRESSED DURING: 15 growth stages; CONTAINS InterPro DOMAIN/s: Dihydrolipoamide succinyltransferase (InterPro:IPR006255), 2-oxo acid dehydrogenase, lipoyl-binding site (Int…	PF00364,PF00198	PTHR23151,PTHR23151:SF8	-	2.3.1.61	K00658	GO:0016746,GO:0008152	-	-	-	-	-	-	-	-	-	-	-	-	-
Potri.001G357100	1	1	['Al27']	["5'"]	3324	6.38828	yes	134	['vesicle-mediated transport', 'cellular localization', 'intracellular transport', 'establishment of localization in cell', 'intracellular protein transport', 'cellular protein localization', 'cellular macromolecule localization', 'protein transport', 'nitrogen compound transport', 'establishment of protein localization', 'protein localization', 'organic substance transport', 'macromolecule local…	Potri.001G357100	PF00651,PF03000	PTHR32370,PTHR32370:SF12	-	-	-	GO:0005515	-	AT1G30440	-	Phototropic-responsive NPH3 family protein	Phototropic-responsive NPH3 family protein	-	Phototropic-responsive NPH3 family protein; FUNCTIONS IN: signal transducer activity; INVOLVED IN: response to light stimulus; LOCATED IN: plasma membrane; EXPRESSED IN: 22 plant structures; EXPRESSED DURING: 13 growth stages; CONTAINS InterPro DOMAIN/s: NPH3 (InterPro:IPR004249), BTB/POZ (InterPro:IPR013069), BTB/POZ fold (InterPro:IPR011333), BTB/POZ-like (InterPro:IPR000210); BEST Arabidopsis …	PF00651,PF03000	PTHR32370,PTHR32370:SF12	-	-	-	GO:0005515	-	-	-	-	coexpressed genes enriched in transport-related GO-BP terms	-	-	-	-	-	-	-	-
Potri.011G068200	2	1	['Al27']	["3'"]	9312	6.37882	yes	500	['DNA replication', 'cellular macromolecule biosynthetic process', 'translation', 'peptide biosynthetic process', 'amide biosynthetic process', 'peptide metabolic process', 'cellular amide metabolic process', 'carbohydrate metabolic process', 'organonitrogen compound biosynthetic process', 'cell cycle process', 'cellular macromolecule metabolic process', 'negative regulation of mitotic nuclear di…	Potri.011G068200	PF00860	PTHR11119,PTHR11119:SF47	-	-	K14611	GO:0055085,GO:0016020,GO:0006810,GO:0005215	-	AT2G34190	-	Xanthine/uracil permease family protein	Xanthine/uracil permease family protein	-	Xanthine/uracil permease family protein; FUNCTIONS IN: transmembrane transporter activity; INVOLVED IN: transport, transmembrane transport; LOCATED IN: membrane; EXPRESSED IN: 18 plant structures; EXPRESSED DURING: 11 growth stages; CONTAINS InterPro DOMAIN/s: Xanthine/uracil/vitamin C permease (InterPro:IPR006043); BEST Arabidopsis thaliana protein match is: Xanthine/uracil permease family prote…	PF00860	PTHR11119,PTHR11119:SF47	-	-	K14611	GO:0055085,GO:0016020,GO:0006810,GO:0005215	-	-	GO:0005215	transporter activity	-	-	-	-	-	-	-	-	-
Potri.011G068400	2	1	['Al27']	["5'"]	2167	6.37882	yes	500	['microtubule-based process', 'movement of cell or subcellular component', 'microtubule-based movement', 'methionine biosynthetic process', 'methionine metabolic process', 'sulfur compound biosynthetic process', 'sulfur amino acid biosynthetic process', 'sulfur amino acid metabolic process', 'aspartate family amino acid biosynthetic process', 'aspartate family amino acid metabolic process', 'one-…	Potri.011G068400	-	-	-	-	-	-	-	-	-	-	-	-	-	-	-	-	-	-	-	-	-	-	-	-	-	-	-	-	-	-	-	-
Potri.011G068300	2	1	['Al27']	["3'"]	1681	6.37882	yes	500	['microtubule-based process', 'sulfur compound biosynthetic process', 'S-adenosylmethionine biosynthetic process', 'methionine biosynthetic process', 'S-adenosylmethionine metabolic process', 'sulfur compound metabolic process', 'movement of cell or subcellular component', 'microtubule-based movement', 'methionine metabolic process', 'sulfur amino acid biosynthetic process', 'sulfur amino acid me…	Potri.011G068300	PF10250	PTHR31933,PTHR31933:SF2	-	-	-	-	-	AT1G29200	-	O-fucosyltransferase family protein	O-fucosyltransferase family protein	-	O-fucosyltransferase family protein; FUNCTIONS IN: molecular_function unknown; INVOLVED IN: biological_process unknown; EXPRESSED IN: 8 plant structures; EXPRESSED DURING: 4 anthesis, petal differentiation and expansion stage; CONTAINS InterPro DOMAIN/s: GDP-fucose protein O-fucosyltransferase (InterPro:IPR019378); BEST Arabidopsis thaliana protein match is: O-fucosyltransferase family protein (T…	PF10250	PTHR31933,PTHR31933:SF2	-	-	-	-	-	-	-	-	-	-	-	-	-	-	-	-	-
Potri.006G131700	2	1	['Al27']	["5'"]	2625	6.37882	yes	500	['developmental process', 'anatomical structure morphogenesis', 'shoot system morphogenesis', 'anatomical structure formation involved in morphogenesis', 'plant organ formation']	Potri.006G131700	-	PTHR33737,PTHR33737:SF2	-	-	-	-	-	AT3G53320	-	-	-	-	unknown protein; BEST Arabidopsis thaliana protein match is: unknown protein (TAIR:AT2G37070.1); Has 11044 Blast hits to 5993 proteins in 551 species: Archae - 8; Bacteria - 1486; Metazoa - 4078; Fungi - 1814; Plants - 348; Viruses - 112; Other Eukaryotes - 3198 (source: NCBI BLink).	-	PTHR33737	-	-	-	-	-	-	-	-	-	-	-	-	-	-	-	-	-
Potri.019G012600	3	1	['Al27']	["5'", "3'"]	512	6.37366	-	-	-	-	-	-	-	-	-	-	-	-	-	-	-	-	-	-	-	-	-	-	-	-	-	-	-	-	-	-	-	-	-	-	-	-
Potri.019G012400	1	1	['Al27']	["3'"]	9654	6.37366	-	-	-	Potri.019G012400	-	PTHR33592,PTHR33592:SF2	-	-	-	-	-	-	-	-	-	-	-	-	-	-	-	-	-	-	-	-	-	-	-	-	-	-	-	-	-	-
Potri.019G012800	3	1	['Al27']	["5'"]	6223	6.37366	yes	500	['protein ubiquitination', 'protein modification by small protein conjugation', 'protein modification by small protein conjugation or removal', 'cellular protein modification process', 'protein modification process', 'macromolecule modification']	Potri.019G012800	-	PTHR33592,PTHR33592:SF2	-	-	-	-	-	-	-	-	-	-	-	-	-	-	-	-	-	-	-	-	-	-	-	-	-	-	-	-	-	-
Potri.019G012700	3	1	['Al27']	["5'"]	3296	6.37366	-	-	-	Potri.019G012700	-	PTHR33592,PTHR33592:SF2	-	-	-	-	-	-	-	-	-	-	-	-	-	-	-	-	-	-	-	-	-	-	-	-	-	-	-	-	-	-
Potri.019G012500	3	1	['Al27']	["3'"]	6076	6.37366	-	-	-	Potri.019G012500	-	-	-	-	-	-	-	-	-	-	-	-	-	-	-	-	-	-	-	-	-	-	-	-	-	-	-	-	-	-	-	-
Potri.010G124100	1	1	['Al27']	["5'"]	423	6.36856	-	-	-	Potri.010G124100	PF03398	PTHR12161,PTHR12161:SF5	-	-	-	-	-	AT1G25420	-	Regulator of Vps4 activity in the MVB pathway protein	Regulator of Vps4 activity in the MVB pathway protein	-	Regulator of Vps4 activity in the MVB pathway protein; CONTAINS InterPro DOMAIN/s: Protein of unknown function DUF292, eukaryotic (InterPro:IPR005061); BEST Arabidopsis thaliana protein match is: Regulator of Vps4 activity in the MVB pathway protein (TAIR:AT1G34220.2); Has 638 Blast hits to 625 proteins in 177 species: Archae - 0; Bacteria - 0; Metazoa - 143; Fungi - 157; Plants - 289; Viruses - …	PF03398	PTHR12161,PTHR12161:SF5	KOG2027	-	-	-	-	-	-	-	-	-	-	-	-	-	-	-	-
Potri.010G124000	1	1	['Al27']	["3'"]	1545	6.36856	-	-	-	Potri.010G124000	PF12695	PTHR11614,PTHR11614:SF94	KOG1455	2.3.1.22	-	-	-	AT1G77420	-	alpha/beta-Hydrolases superfamily protein	alpha/beta-Hydrolases superfamily protein	-	alpha/beta-Hydrolases superfamily protein; BEST Arabidopsis thaliana protein match is: alpha/beta-Hydrolases superfamily protein (TAIR:AT5G16120.1); Has 4552 Blast hits to 4550 proteins in 1360 species: Archae - 49; Bacteria - 3106; Metazoa - 121; Fungi - 218; Plants - 474; Viruses - 41; Other Eukaryotes - 543 (source: NCBI BLink).	PF12695	PTHR11614,PTHR11614:SF94	KOG1455	2.3.1.22	-	-	-	-	-	-	-	-	-	-	-	-	-	-	-
Potri.T134000	1	1	['Al27']	["3'"]	2099	6.35262	-	-	-	Potri.T134000	PF02705	PTHR30540,PTHR30540:SF7	-	-	K03549	GO:0071805,GO:0016020,GO:0015079	-	AT4G13420	ATHAK5	high affinity K+ transporter 5	high affinity K+ transporter 5	Encodes a protein of the KUP/HAK/KT potassium channel class that is upregulated in the roots by K levels.	high affinity K+ transporter 5 (HAK5); FUNCTIONS IN: potassium ion transmembrane transporter activity, potassium:sodium symporter activity; INVOLVED IN: potassium ion transport; LOCATED IN: membrane; EXPRESSED IN: 15 plant structures; EXPRESSED DURING: 8 growth stages; CONTAINS InterPro DOMAIN/s: Potassium uptake protein, kup (InterPro:IPR018519), K+ potassium transporter (InterPro:IPR003855); BE…	PF02705	PTHR30540,PTHR30540:SF7	-	-	K03549	GO:0071805,GO:0016020,GO:0015079	-	-	GO:0005215	transporter activity	-	-	-	-	-	AT4G13420	['Mo98*']	yes	Rb,Cs,K
Potri.019G064000	1	1	['Al27']	["3'"]	9893	6.34104	-	-	-	Potri.019G064000	-	PTHR31008,PTHR31008:SF5	-	-	-	-	-	AT3G14172	-	-	-	-	FUNCTIONS IN: molecular_function unknown; INVOLVED IN: biological_process unknown; LOCATED IN: cellular_component unknown; BEST Arabidopsis thaliana protein match is: COP1-interacting protein-related (TAIR:AT1G72410.1); Has 30201 Blast hits to 17322 proteins in 780 species: Archae - 12; Bacteria - 1396; Metazoa - 17338; Fungi - 3422; Plants - 5037; Viruses - 0; Other Eukaryotes - 2996 (source: NC…	-	PTHR31008,PTHR31008:SF3	-	-	-	-	-	-	-	-	-	-	-	-	-	-	-	-	-
Potri.019G064100	1	1	['Al27']	["3'"]	1893	6.34104	-	-	-	Potri.019G064100	-	PTHR31789,PTHR31789:SF5	-	-	-	-	-	AT3G54190	-	Transducin/WD40 repeat-like superfamily protein	Transducin/WD40 repeat-like superfamily protein	-	Transducin/WD40 repeat-like superfamily protein; CONTAINS InterPro DOMAIN/s: WD40 repeat-like-containing domain (InterPro:IPR011046); BEST Arabidopsis thaliana protein match is: Transducin/WD40 repeat-like superfamily protein (TAIR:AT2G38630.1); Has 138 Blast hits to 136 proteins in 32 species: Archae - 0; Bacteria - 3; Metazoa - 0; Fungi - 0; Plants - 103; Viruses - 0; Other Eukaryotes - 32 (sou…	-	PTHR31789,PTHR31789:SF5	-	-	-	-	-	-	-	-	-	-	-	LOC_Os05g40410	['Co', 'Zn']	-	-	-	-
Potri.010G078300	1	1	['Al27']	["5'"]	6583	6.29671	yes	500	['photosynthesis', 'photosynthesis, light reaction', 'photosynthesis, light harvesting', 'generation of precursor metabolites and energy', 'translation', 'peptide biosynthetic process', 'amide biosynthetic process', 'peptide metabolic process', 'cellular amide metabolic process', 'organonitrogen compound biosynthetic process', 'cellular macromolecule biosynthetic process', 'metabolic process']	Potri.010G078300	PF02309	PTHR31734,PTHR31734:SF30	-	-	K14484	GO:0006355,GO:0005634	-	AT4G14550	IAA14	indole-3-acetic acid inducible 14	indole-3-acetic acid inducible 14	IAA14 is a member of the Aux/IAA protein family. Involved in lateral root development. Gain of function mutation decreases auxin-inducible gene expression. Protein is localized to the nucleus. Expressed in stele and root tip epidermis. Functions as a negative regulator of ARF7/19.	indole-3-acetic acid inducible 14 (IAA14); CONTAINS InterPro DOMAIN/s: Aux/IAA-ARF-dimerisation (InterPro:IPR011525), AUX/IAA protein (InterPro:IPR003311); BEST Arabidopsis thaliana protein match is: indole-3-acetic acid 7 (TAIR:AT3G23050.1); Has 30201 Blast hits to 17322 proteins in 780 species: Archae - 12; Bacteria - 1396; Metazoa - 17338; Fungi - 3422; Plants - 5037; Viruses - 0; Other Eukary…	PF02309	PTHR31734,PTHR31734:SF30	-	-	K14484	GO:0006355,GO:0005634	-	-	-	-	-	-	-	-	-	-	-	-	-
Potri.010G078000	1	1	['Al27']	["3'"]	3239	6.29671	-	-	-	Potri.010G078000	-	-	-	-	-	-	-	-	-	-	-	-	-	-	-	-	-	-	-	-	-	-	-	-	-	-	-	-	-	-	-	-
Potri.010G078100	1	1	['Al27']	['in gene']	0	6.29671	-	-	-	Potri.010G078100	-	-	-	-	-	-	-	-	-	-	-	-	-	-	-	-	-	-	-	-	-	-	-	-	-	-	-	-	-	-	-	-
Potri.010G077900	1	1	['Al27']	["3'"]	4184	6.29671	yes	442	['microtubule-based process', 'movement of cell or subcellular component', 'microtubule-based movement', 'vesicle-mediated transport']	Potri.010G077900	PF01544	PTHR13890,PTHR13890:SF8	KOG2662	-	K16075	GO:0055085,GO:0046873,GO:0030001,GO:0016020	-	AT5G64560	ATMGT9	magnesium transporter 9	magnesium transporter 9	Transmembrane magnesium transporter. One of 9 family members.	magnesium transporter 9 (MGT9); FUNCTIONS IN: magnesium ion transmembrane transporter activity, metal ion transmembrane transporter activity; INVOLVED IN: transmembrane transport, metal ion transport; LOCATED IN: membrane; EXPRESSED IN: 30 plant structures; EXPRESSED DURING: 13 growth stages; CONTAINS InterPro DOMAIN/s: Mg2+ transporter protein, CorA-like (InterPro:IPR002523); BEST Arabidopsis th…	PF01544	PTHR13890,PTHR13890:SF8	KOG2662	-	K16075	GO:0055085,GO:0046873,GO:0030001,GO:0016020	-	-	GO:0005215	transporter activity	-	-	-	-	-	-	-	-	-
Potri.010G078200	1	1	['Al27']	["5'"]	1440	6.29671	yes	338	['transcription elongation from RNA polymerase II promoter', 'positive regulation of DNA-templated transcription, elongation', 'positive regulation of transcription elongation from RNA polymerase II promoter', 'regulation of transcription elongation from RNA polymerase II promoter', 'positive regulation of transcription, DNA-templated', 'positive regulation of transcription by RNA polymerase II',…	Potri.010G078200	PF00626,PF04810,PF04815,PF08033,PF04811	PTHR11141,PTHR11141:SF4	-	-	K14006	GO:0030127,GO:0008270,GO:0006888,GO:0006886	-	AT5G43670	-	Sec23/Sec24 protein transport family protein	Sec23/Sec24 protein transport family protein	-	Sec23/Sec24 protein transport family protein; FUNCTIONS IN: transporter activity, zinc ion binding; INVOLVED IN: intracellular protein transport, transport, ER to Golgi vesicle-mediated transport; LOCATED IN: COPII vesicle coat; EXPRESSED IN: 23 plant structures; EXPRESSED DURING: 13 growth stages; CONTAINS InterPro DOMAIN/s: Sec23/Sec24, helical domain (InterPro:IPR006900), Sec23/Sec24 beta-sand…	PF00626,PF04810,PF04815,PF08033,PF04811	PTHR11141,PTHR11141:SF4	-	-	K14006	GO:0030127,GO:0008270,GO:0006888,GO:0006886	-	-	-	-	-	-	-	-	-	-	-	-	-
Potri.010G189500	1	1	['Al27']	["5'"]	6904	6.28483	-	-	-	Potri.010G189500	PF05625	PTHR12896,PTHR12896:SF1	KOG3949	-	K11375	GO:0033588	-	AT3G11220	ELO1	Paxneb protein-related	Paxneb protein-related	A subunit of Elongator, a histone acetyl transferase complex, consisting of six subunits (ELP1?ELP6), that copurifies with the elongating RNAPII in yeast and humans. Three Arabidopsis thaliana genes, encoding homologs of the yeast Elongator subunits ELP1, ELP3 (histone acetyl transferase), and ELP4 are responsible for the narrow leaf phenotype in elongata mutants and for reduced root growth that …	ELONGATA 1 (ELO1); FUNCTIONS IN: molecular_function unknown; INVOLVED IN: cell proliferation, organ growth; LOCATED IN: Elongator holoenzyme complex; CONTAINS InterPro DOMAIN/s: Elongator complex protein 4 (InterPro:IPR008728); Has 319 Blast hits to 294 proteins in 144 species: Archae - 2; Bacteria - 2; Metazoa - 142; Fungi - 99; Plants - 52; Viruses - 0; Other Eukaryotes - 22 (source: NCBI BLink…	PF05625	PTHR12896,PTHR12896:SF1	KOG3949	-	K11375	GO:0033588	-	-	-	-	-	-	-	-	-	-	-	-	-
Potri.010G189400	1	1	['Al27']	["5'"]	4794	6.28483	-	-	-	Potri.010G189400	-	-	-	-	-	-	-	AT2G40090	ATATH9	ABC2 homolog 9	ABC2 homolog 9	member of ATH subfamily	ABC2 homolog 9 (ATH9); CONTAINS InterPro DOMAIN/s: ABC-1 (InterPro:IPR004147), Protein kinase-like domain (InterPro:IPR011009); BEST Arabidopsis thaliana protein match is: Protein kinase superfamily protein (TAIR:AT1G65950.1); Has 9031 Blast hits to 8998 proteins in 1777 species: Archae - 124; Bacteria - 4320; Metazoa - 397; Fungi - 498; Plants - 701; Viruses - 9; Other Eukaryotes - 2982 (source:…	PF03109	PTHR10566,PTHR10566:SF58	-	3.6.3.46	K08869	-	-	-	GO:0005215	transporter activity	-	-	-	-	-	-	-	-	-
Potri.010G189300	1	1	['Al27']	["5'"]	321	6.28483	-	-	-	Potri.010G189300	PF00657	PTHR14209,PTHR14209:SF8	KOG3035	-	-	GO:0016788	-	AT3G11210	-	SGNH hydrolase-type esterase superfamily protein	SGNH hydrolase-type esterase superfamily protein	-	SGNH hydrolase-type esterase superfamily protein; FUNCTIONS IN: hydrolase activity, hydrolase activity, acting on ester bonds, carboxylesterase activity; INVOLVED IN: lipid metabolic process; LOCATED IN: cellular_component unknown; EXPRESSED IN: 20 plant structures; EXPRESSED DURING: 12 growth stages; CONTAINS InterPro DOMAIN/s: Esterase, SGNH hydrolase-type, subgroup (InterPro:IPR013831), Lipase…	PF00657	PTHR14209,PTHR14209:SF8	KOG3035	-	-	GO:0016788	-	-	-	-	-	-	-	-	-	-	-	-	-
Potri.010G189200	1	1	['Al27']	["3'"]	1659	6.28483	yes	75	['cell cycle process', 'cell cycle', 'chromosome segregation', 'microtubule-based process', 'regulation of cell cycle process', 'mitotic cell cycle process', 'mitotic cell cycle', 'regulation of cell cycle', 'mitotic cell cycle checkpoint signaling', 'negative regulation of mitotic cell cycle', 'organelle organization', 'chromosome separation', 'regulation of mitotic cell cycle']	Potri.010G189200	PF05916	PTHR22768	KOG1106	-	K10734	-	-	AT3G55490	-	GINS complex protein	GINS complex protein	-	GINS complex protein; CONTAINS InterPro DOMAIN/s: GINS complex, subunit Psf3 (InterPro:IPR010492), GINS complex (InterPro:IPR021151); BEST Arabidopsis thaliana protein match is: GINS complex protein (TAIR:AT1G19080.2); Has 336 Blast hits to 336 proteins in 155 species: Archae - 0; Bacteria - 0; Metazoa - 141; Fungi - 114; Plants - 49; Viruses - 0; Other Eukaryotes - 32 (source: NCBI BLink).	PF05916	PTHR22768	KOG1106	-	K10734	-	-	-	-	-	-	-	-	-	-	-	-	-	-
Potri.010G189100	1	1	['Al27']	["3'"]	5275	6.28483	-	-	-	Potri.010G189100	PF00999	PTHR32468,PTHR32468:SF15	KOG1650	-	-	GO:0055085,GO:0016021,GO:0015299,GO:0006812	-	AT2G13620	ATCHX15	cation/hydrogen exchanger 15	cation/hydrogen exchanger 15	member of Putative Na+/H+ antiporter family	cation/hydrogen exchanger 15 (CHX15); FUNCTIONS IN: monovalent cation:hydrogen antiporter activity, sodium:hydrogen antiporter activity; INVOLVED IN: cation transport; LOCATED IN: integral to membrane; EXPRESSED IN: male gametophyte, flower, pollen tube; EXPRESSED DURING: L mature pollen stage, M germinated pollen stage, 4 anthesis; CONTAINS InterPro DOMAIN/s: Cation/H+ exchanger (InterPro:IPR006…	PF00999	-	-	-	-	GO:0055085,GO:0016021,GO:0015299,GO:0006812	['monoatomic ion homeostasis', 'monoatomic ion homeostasis']	['GO:0050801', 'GO:0050801']	GO:0005215	transporter activity	-	-	-	-	-	-	-	-	-
Potri.006G104600	1	1	['Al27']	["5'"]	6793	6.25806	-	-	-	Potri.006G104600	PF01187	PTHR11954,PTHR11954:SF26	KOG1759	5.3.2.1,5.3.3.12	K07253	-	-	AT5G01650	-	Tautomerase/MIF superfamily protein	Tautomerase/MIF superfamily protein	-	Tautomerase/MIF superfamily protein; FUNCTIONS IN: molecular_function unknown; INVOLVED IN: inflammatory response, response to other organism; LOCATED IN: chloroplast; EXPRESSED IN: 23 plant structures; EXPRESSED DURING: 13 growth stages; CONTAINS InterPro DOMAIN/s: Tautomerase (InterPro:IPR014347), Macrophage migration inhibitory factor (InterPro:IPR001398); BEST Arabidopsis thaliana protein mat…	PF01187	PTHR11954,PTHR11954:SF20	KOG1759	5.3.2.1,5.3.3.12	-	-	-	-	-	-	-	-	-	-	-	-	-	-	-
Potri.006G104300	1	1	['Al27']	["3'"]	4060	6.25806	yes	500	['chromosome segregation', 'mitotic cell cycle process', 'mitotic cell cycle', 'cell cycle process', 'DNA replication', 'nuclear chromosome segregation', 'nuclear division', 'cell cycle', 'microtubule-based process', 'movement of cell or subcellular component', 'microtubule-based movement', 'leaf development', 'carbohydrate metabolic process', 'organelle fission', 'fatty acid omega-oxidation', 'm…	Potri.006G104300	PF08263,PF13855,PF00069	PTHR27008,PTHR27008:SF3	KOG1187	2.7.11.1	-	GO:0005515,GO:0006468,GO:0005524,GO:0004672	-	AT3G51740	IMK2	inflorescence meristem receptor-like kinase 2	inflorescence meristem receptor-like kinase 2	encodes a leucine-repeat receptor kinase expressed in inflorescence meristem. Locus association was made from performing sequence analysis with IMK3 (MRLK) whose locus association was provided by the authors.	inflorescence meristem receptor-like kinase 2 (IMK2); FUNCTIONS IN: protein serine/threonine kinase activity, protein kinase activity, kinase activity, ATP binding; INVOLVED IN: transmembrane receptor protein tyrosine kinase signaling pathway, protein amino acid phosphorylation; LOCATED IN: cell wall, plasma membrane, membrane, plant-type cell wall; EXPRESSED IN: 22 plant structures; EXPRESSED DU…	PF08263,PF00560,PF13855,PF07714	PTHR27008,PTHR27008:SF3	KOG1187	2.7.11.1	-	GO:0005515,GO:0006468,GO:0004672	-	-	-	-	-	-	-	-	-	-	-	-	-
Potri.006G104400	1	1	['Al27']	["3'"]	343	6.25806	yes	500	['microtubule-based process', 'sulfur compound biosynthetic process', 'S-adenosylmethionine biosynthetic process', 'S-adenosylmethionine metabolic process', 'sulfur compound metabolic process', 'movement of cell or subcellular component', 'microtubule-based movement', 'actin filament-based process', 'actin cytoskeleton organization', 'methionine biosynthetic process', 'carbohydrate transport', 'a…	Potri.006G104400	PF03208	PTHR19317,PTHR19317:SF9	KOG3142	-	-	-	-	AT2G38360	PRA1.B4	prenylated RAB acceptor 1.B4	prenylated RAB acceptor 1.B4	-	prenylated RAB acceptor 1.B4 (PRA1.B4); CONTAINS InterPro DOMAIN/s: Prenylated rab acceptor PRA1 (InterPro:IPR004895); BEST Arabidopsis thaliana protein match is: prenylated RAB acceptor 1.B5 (TAIR:AT5G01640.1); Has 506 Blast hits to 506 proteins in 121 species: Archae - 0; Bacteria - 0; Metazoa - 113; Fungi - 53; Plants - 299; Viruses - 0; Other Eukaryotes - 41 (source: NCBI BLink).	PF03208	PTHR19317,PTHR19317:SF14	KOG3142	-	-	-	-	-	-	-	-	-	-	-	-	-	-	-	-
Potri.006G104500	1	1	['Al27']	["5'"]	3523	6.25806	-	-	-	Potri.006G104500	PF01187	PTHR11954,PTHR11954:SF20	KOG1759	5.3.2.1,5.3.3.12	-	-	-	AT5G01650	-	Tautomerase/MIF superfamily protein	Tautomerase/MIF superfamily protein	-	Tautomerase/MIF superfamily protein; FUNCTIONS IN: molecular_function unknown; INVOLVED IN: inflammatory response, response to other organism; EXPRESSED IN: 23 plant structures; EXPRESSED DURING: 13 growth stages; CONTAINS InterPro DOMAIN/s: Tautomerase (InterPro:IPR014347), Macrophage migration inhibitory factor (InterPro:IPR001398); BEST Arabidopsis thaliana protein match is: Tautomerase/MIF su…	PF01187	PTHR11954,PTHR11954:SF20	KOG1759	5.3.2.1,5.3.3.12	-	-	-	-	-	-	-	-	-	-	-	-	-	-	-
Potri.015G017800	1	1	['Al27']	["3'"]	7319	6.22915	-	-	-	Potri.015G017800	PF13947,PF14380,PF13639	PTHR27009,PTHR27009:SF18	-	-	-	GO:0030247,GO:0008270,GO:0005515	-	AT5G53110	-	RING/U-box superfamily protein	RING/U-box superfamily protein	-	RING/U-box superfamily protein; FUNCTIONS IN: zinc ion binding; INVOLVED IN: biological_process unknown; LOCATED IN: endomembrane system; EXPRESSED IN: 8 plant structures; EXPRESSED DURING: 4 anthesis, C globular stage, petal differentiation and expansion stage; CONTAINS InterPro DOMAIN/s: Zinc finger, RING-type (InterPro:IPR001841), Zinc finger, C3HC4 RING-type (InterPro:IPR018957); BEST Arabido…	PF13947,PF13639	PTHR14155,PTHR14155:SF157	-	-	-	GO:0030247,GO:0008270,GO:0005515	-	-	-	-	-	-	-	-	-	-	-	-	-
Potri.015G017900	1	1	['Al27']	["3'"]	4040	6.22915	-	-	-	Potri.015G017900	PF00069	PTHR27009	-	3.1.4.46	-	GO:0006468,GO:0005524,GO:0004672	-	AT5G38240	-	Protein kinase family protein	Protein kinase family protein	-	Protein kinase family protein; FUNCTIONS IN: protein serine/threonine kinase activity, protein kinase activity, kinase activity, ATP binding; INVOLVED IN: protein amino acid phosphorylation; LOCATED IN: endomembrane system; CONTAINS InterPro DOMAIN/s: Protein kinase, ATP binding site (InterPro:IPR017441), Serine/threonine-protein kinase domain (InterPro:IPR002290), Serine-threonine/tyrosine-prote…	PF13947,PF00069	PTHR27009,PTHR27009:SF21	KOG1187	3.1.4.46	-	GO:0030247,GO:0006468,GO:0005524,GO:0004672	-	-	-	-	-	-	-	-	-	-	-	-	-
[truncated: 428 more rows]
